# Supplementary material for: The essential M. tuberculosis Clp protease is functionally asymmetric in vivo
Source: Sci Adv. 2022 May 4;8(18):eabn7943. doi: 10.1126/sciadv.abn7943 (PMC9067928; doi:10.1126/sciadv.abn7943)
Supplement: Supplementary file 2 — Movies S1 to S8 [file sciadv.abn7943_movies_s1_to_s8.zip]

Archive with 8 entries (8 files):
- sciadv.abn7943_movie_s1.mp4
- sciadv.abn7943_movie_s2.mp4
- sciadv.abn7943_movie_s3.mp4
- sciadv.abn7943_movie_s4.mp4
- sciadv.abn7943_movie_s5.mp4
- sciadv.abn7943_movie_s6.mp4
- sciadv.abn7943_movie_s7.mp4
- sciadv.abn7943_movie_s8.mp4
