# Supplementary material for: The essential M. tuberculosis Clp protease is functionally asymmetric in vivo
Source: Sci Adv. 2022 May 4;8(18):eabn7943. doi: 10.1126/sciadv.abn7943 (PMC9067928; doi:10.1126/sciadv.abn7943)
Supplement: Supplementary file 3 — Data S1 to S3 [file sciadv.abn7943_data_s1_to_s3.zip]

Archive with 3 entries (3 files):
- sciadv.abn7943_data_s1.aln
- sciadv.abn7943_data_s2.fasta
- sciadv.abn7943_data_s3.dnd
