# Supplementary material for: The essential M. tuberculosis Clp protease is functionally asymmetric in vivo
Source: Sci Adv. 2022 May 4;8(18):eabn7943. doi: 10.1126/sciadv.abn7943 (PMC9067928; doi:10.1126/sciadv.abn7943)
Supplement: Supplementary file 3 — Data S1 to S3 [file sciadv.abn7943_data_s1_to_s3.zip › sciadv.abn7943_data_s1.aln]

CLUSTAL 2.1 multiple sequence alignment


RVBD2461c_clpP                      --------------------------------VSQVTDMRSNSQGLS--L
NC_018289.1|MSMEI_RS22845           --------------------------------------MRGTGQGLN--L
NC_012522.1|ROP_RS05335             --------------------------------------MTSATAGLN--L
NZ_LR134352.1|EL493_RS11475         --------------------------------------MTAATAGLN--L
NC_016932.2|CP316_RS08105           --------------------------------MSDQIRMAQGSTGLN--L
NC_008278.1|FRAAL_RS08265           ------------------------MSNLAVPRLPVPGPELRSPGQGGPAF
NC_008278.1|FRAAL_RS18675           ---------------------MIETSTAHAGPGIGRARGPAAQAGGAATG
NC_013510.1|TCUR_RS07530            ------------------------MPPIFEQPQPVTSRVTEAAPLLP--L
NC_012522.1|ROP_RS06090             ---------------------------MTTAALPDLN------------Y
NC_003888.3|SCO7281                 ------------------------MSPFTAGPAPARTPRAEEGDTPATRF
NZ_LR134352.1|EL493_RS11320         ----------------------------------------MAHDDKTPMF
NZ_CP010413.1|RY69_RS05575          ------------------------------MSNAFATLPVMAGDDVPAGP
NC_003888.3|SCO2619                 ------------------MRRPGAVVRRAGGYVTNLMPSAAGEPSIGGGL
RVBD2460c_clpP2                     ----------------------VNSQNSQIQPQARYILPSFIEHSSFGVK
NC_018289.1|MSMEI_RS22840           -------------MSNIHP-----SLDARLQPQARYILPSFIEHSSFGVK
NC_012522.1|ROP_RS05330             -------------MTNLFDPRS-LGGQAPAGPQSRYILPSFIEHSSYGVK
NC_016932.2|CP316_RS08100           -----------------------MTTSGMQMPSARYVLPSFIEHSTYGTK
NZ_LR134352.1|EL493_RS11480         -------------MANLFDPRAGHGGSAAGLPQARYILPQFTEQTSFGVK
NC_013510.1|TCUR_RS07535            ------------------MRVGG----TAAPVDNRYIIPSFVERTTYGVK
NC_003888.3|SCO2618                 MNDFPGSGLYDRVNAAQDMRAASQGRYTGPQAESRYVIPRFVERTSQGVR
NC_008278.1|FRAAL_RS08270           ------------------MRSDQARQAAG-QPQGRYVLPNIIEKTSRGEY
NC_008278.1|FRAAL_RS18670           ------------------MTAARPIHAGGGAPSARHVLPNIVERTSRGEY
NC_003888.3|SCO1238                 ----------------------------MTRPSARHVLPEFTERTSAGTR
NC_012522.1|ROP_RS06095             --------------------------------MSSYTIPHVIERTPAGER
NC_003888.3|SCO7280                 --------------------------------MGSYTIPNVVERTPQGER
NZ_LR134352.1|EL493_RS11315         --------------------------------MTSYTIPNVVSQHRGGER
NZ_CP010413.1|RY69_RS05570          --MASEEAKFAARADRLAGRQGVAGFMPAAAPTNRYIMPQFVEKTPYGMK
NC_014926.1|THEAM_RS00685           -----------------------------MEEILNQFVPIVIEQTGRGER
NC_015185.1|DESTER_RS00050          -----------------------------MEEILNQFVPIVIEQTGRGER
NC_012438.1|SULAZ_RS01845           -----------------------------MDKILNQLVPIVIEQTPRGER
NC_013799.1|HTH_RS03860             -----------------------------MSKVIDQLVPIVIEQTPRGER
NC_013894.1|THAL_RS02895            -----------------------------MKEILNQLVPIVIEQTPRGER
NC_000918.1|AQ_RS05255              ---------------------------MNHKEILDQLVPIVIEQTPRGER
NC_015589.1|DESRU_RS05125           ------------------------------------MVPIVVEQTNRGER
NC_014377.1|TOCE_RS08860            ----------------------------------MSLVPIVIEQTNRGER
NC_021490.2|TPANIC_RS02480          ---------------------------------MHNLVPYVIEQSGGGER
NC_016842.1|TPESAMD_RS02480         ---------------------------------MHNLVPYVIEQSGGGER
NC_011244.1|BRE_RS03105             ---------------------------------MHNLVPTVVEHTGNYER
NC_001318.1|BB_RS03085              ---------------------------------MHNLIPTVIENTGNYER
NC_017437.1|CTO_RS03840             ----------------------------------MTLVPYVVEDTGRGER
NC_021899.1|CTRC971_RS03790         ----------------------------------MTLVPYVVEDTGRGER
NC_002620.2|TC_RS00415              ----------------------------------MTLVPYVVEDTGRGER
NC_018624.1|B603_RS04655            ----------------------------------MTLVPYVVEDTGRGER
NC_007899.1|CF_RS00475              ----------------------------------MTLVPYVVEDTGRGER
NC_022439.1|CPE1_RS04425            ----------------------------------MTLVPYVVEDTGRGER
NC_002491.1|CPJ_RS04390             ----------------------------------MTLVPYVVEDTGRGER
NC_014225.1|WCW_RS07700             ------------------MLKEQTSEHSIPFPELSSLTPYVIEDTGRGER
NC_004342.2|LA_RS10655              ----------------------------------MSVIPYVIEQTSRGER
NC_014330.1|BP951000_RS06325        -----------------------------------MTIPYVIEQTSRGER
NZ_CP013481.2|AT395_RS14595         -----------MTRSELLAQLASQTHSSALETQGLGLVPMVVEQSGRGER
NC_015381.1|BGLA_RS11905            -----------MINRAELLDTLASHAPQDFETKALGLVPIVVETSGRGER
NC_007298.1|DARO_RS08860            --------------------MNIDNA-SNWDPQALGLVPMVVEQSGRGER
NC_007404.1|TBD_RS08395             --------------------MLYDFERTAPEPQGLGLVPMVVEQSGRGER
NC_017223.1|BPTD_RS08945            -------------MQRFTDFYAAMHGGSSVTPTGLGYIPMVIEQSGRGER
NC_014153.1|TINT_RS08325            --------------------------MSATDIQNLGLVPMVIEQSGRGER
NC_017501.1|NMV_RS05385             ---------------------------MSFDN---YLVPTVIEQSGRGER
NC_007606.1|SDY_RS01460             ---------------------MSYSGERDNFAPHMALVPMVIEQTSRGER
NC_016845.1|KPHS_11400              ----------------------------------MALVPMVIEQTSRGER
NZ_CP027798.1|C7M65_RS17755         ---------------------MSYSGERDQFAPNMALVPMVVEQTSRGER
NC_003143.1|YPO_RS16730             ---------------------MSYSGERDQFAPNMALVPMVVEQTSRGER
NC_010554.1|PMI_RS00555             ---------------------MSFNDTQEQFAPNMALVPMVIEQTSRGER
NC_002516.2|PA1801                  ------------------MSRNSFIPHVPDIQAAGGLVPMVVEQSARGER
NZ_CP015941.1|A9E85_RS09075         --------------------MPGYSDN--IIRNASGLIPMVIEQTSRGER
NZ_LS992663.1|TM2540_RS02605        ----------------------------------MSYIPVVIEQTSRGER
NC_017249.1|BJ6T_RS22825            -----------------------MR--DPVETYMN-LVPMVVEQTNRGER
NC_014923.1|MESCI_RS22165           -----------------------MK--NPVETYMN-LVPMVVEQTNRGER
CP002623.1|RLO149_c015830           -----------------------MK--DPIETYMN-LVPMVVEQTSRGER
NC_011757.1|MCHL_RS13005            -----------------------MR--DPVDYFHNSLVPMVVEQSSRGER
NC_014414.1|PB2503_RS00650          ---------------------------------MNTLVPMVIEQTSRGER
NC_017150.1|APA42C_RS07975          --------------------MSGMRDRDPVEIFSNALVPMVVEQTSRGER
NC_017249.1|BJ6T_RS02810            -----------------------MR-------DMLQLVPMVVEQSARGER
NZ_CP027798.1|C7M65_RS12590         ------------------------------MREKMMLVPMVVEQTSRGER
NC_014923.1|MESCI_RS20395           -----------------------MS-------GVASLVPMVIEQSSRGER
NC_011027.1|CPAR_RS02090            ---------------------------------------MVIETSGRGER
NC_002932.3|AYT24_RS07020           --------MANINFGFDHHAK-KLYSGAIENSINSQLVPMVIETSGRGER
NC_007512.1|PLUT_RS02000            ------------------------------------MVPMVIETSGRGER
NC_011060.1|PPHA_RS11770            -----------------------MYSGAIEQGITNSLVPMVIETSGRGER
NC_010803.1|CLIM_RS02085            --------MANINFGFDHHAR-KLYSGAIEEGIRNTLVPMVIETSGRGER
NC_007514.1|CAG_RS02075             --------MANINFGFEHHAK-KLYSGAIEQGISNSLVPMVIETSGRGER
NC_011059.1|PAES_RS09165            --------MANINFGFERQAQ-KMYSGAIEQGIQNSLVPMVIETSGRGER
NC_011026.1|CTHA_RS03615            --------MANINFGFENFAKKELYSSRTESSINNMLVPMVIETSGRGER
NC_011831.1|CAGG_RS03175            ----------------------------MPSIP----VPTIVERTSRGER
NC_012032.1|CHY400_RS14840          --------------------------------MPSVPVPTIVERTSRGER
NC_009767.1|RCAS_RS17570            ----------------------------MPYVP----VPTIVERTPRGER
NC_011831.1|CAGG_RS10760            ---------------------------------------MVVESTSRGER
NC_012032.1|CHY400_RS07985          ---------------------------------------MVVESTSRGER
NC_009767.1|RCAS_RS07550            ---------------------------------------MVVESTNRGER
NC_014960.1|ANT_RS09440             ------------------------------MRITNGIASEFSPAVTSG--
NC_014960.1|ANT_RS08330             ----------------------------MSIPDFRSVIPMVIESSARGER
NC_017079.1|CLDAP_RS03505           ----------------------------MIDP--MNIIPMVIDSSGRGER
NC_013523.1|STHE_RS07045            -------------------------MYFYERARPEALIPMVVETTNRGER
NC_009706.1|CKL_RS16300             ----------------------------------MSLVPVVVEQTNRGER
NC_014393.1|CLOCEL_RS07880          ----------------------------------MALVPMVVEQTNRGER
NC_015589.1|DESRU_RS19445           ----------------------------------MSMVPMVIEQTNRGER
NC_012034.1|ATHE_RS03530            ---------------------------------MSALVPIVIEQTNRGER
NC_017545.1|LMOG_RS12775            ----------------------------------MNLIPTVIEQTSRGER
NC_007795.1|SAOUHSC_00790           ----------------------------------MNLIPTVIETTNRGER
NZ_CM000753.1|BTHUR0008_RS2487      ----------------------------------MNLIPTVIEQTNRGER
NC_012659.1|BAA_RS26760             ----------------------------------MNLIPTVIEQTNRGER
CP002835.1|Geoth_0438               ----------------------------------MNLIPTVIEQTSRGER
NZ_CM000753.1|BTHUR0008_RS1251      ----------------------------------MNAIPYVVEQTKLGER
NC_012659.1|BAA_RS14260             ----------------------------------MNAIPYVVEQTKLGER
NC_016894.1|AWO_RS11285             ----------------------MLTSKTTQSLISNNLVPMVVEQTGHGER
NC_016048.1|OBV_RS08895             ----------------------------------MSLVPYVVEQTNRGER
NC_021807.1|L897_RS01715            ------------------------------------MIPVVIEQTSRGER
NC_014494.1|SPAP_RS03585            ------------------------------------MIPVVIEQTSRGER
NC_013656.1|LLKF_RS03375            ---------------------------------MGYLVPTVIEQSSRGER
NC_021224.2|LBP_RS02860             ----------------------------------MYPVPTVIEQSSRGER
NC_016610.1|BFO_RS06545             ------MKNEFKKYATQHLGMSATALESYMNVSSSYISPTIIEERQLNVA
NC_009615.1|BDI_RS11975             -------MEDFRKYATKHLGMSGTALDSYMNISSSYISPTIIEERQLNVA
NC_015571.1|PGTDC60_RS06765         -------MNEFKKYATRHIGLNAQALDDYTRIQSSYISPTIIEERQLNVA
NC_009614.1|BVU_RS02275             -------MDDFRKFATKHLGMNSMVLDDVIKSQG-YLNPYILEERQLNVT
NC_015164.1|BACSA_RS15470           -------MDDFRKYAVKHLGMSSMVLDDVIKSQ-SYLNPYILEERQLNVT
NC_019960.1|PREDE_RS05370           ------MNNDFRKYATRHLGMNGMVIDDVVKAQARYLNPYILEERQLNVT
NC_021030.1|AL1_RS11945             -------MSEFEKYARNHCGISSLKLHDFQSVSAAYVSPTIIEERQLNIA
NC_017437.1|CTO_RS02330             ----------------------------------------MPEGEMMHKL
NC_021899.1|CTRC971_RS02280         -----------------------------------MPE----GEMMHKLQ
NC_002620.2|TC_RS03615              -----------------------------------MPE----GEMMHKLQ
NC_018624.1|B603_RS01175            -----------------------------------MPD----GEVENKLR
NC_007899.1|CF_RS03905              -----------------------------------MPD----GEVENKLQ
NC_022439.1|CPE1_RS01145            -----------------------------------MPD----GEAL-RLR
NC_002491.1|CPJ_RS02665             -----------------------------------MAD----GEVH-KLR
NC_014225.1|WCW_RS07030             -----------------------------------MAKSDLNGEHYLKID
NC_004342.2|LA_RS08045              -----------------------------------MPETEKIAEVFEELT
NC_021490.2|TPANIC_RS05145          ----------------------------------MRCDATQEKRAHSESG
NC_016842.1|TPESAMD_RS05150         --------------------------MRCDAT--------QEKRAHSESG
NC_011244.1|BRE_RS03845             ----------------------------MDFK--------DMN-VQTEIQ
NC_001318.1|BB_RS03835              ----------------------------MTGK--------EDNDACVLHD
NC_017545.1|LMOG_RS05810            ----------------------------------------MAENTKNENI
NC_017150.1|APA42C_RS10430          ------MYTDTEHAEKAMTGIFPRNAIKMDDEPETPAAPEKAEEKTAGAP
NC_002516.2|PA3326                  --------------------------MKTDDK-------DREGGDSHGAI
NC_015381.1|BGLA_RS10150            --------------------------MLANDKEQ-----DGAAQPAPGQP
                                                                                      

RVBD2461c_clpP                      TDSVYERLLSERIIFLGSEVNDEIANRLCAQILLLAAEDASKDISLYINS
NC_018289.1|MSMEI_RS22845           VDSVYERLLAERIIFLGSQVDDDIANRLCAQILLLSAEDPTKDIHLYINS
NC_012522.1|ROP_RS05335             SDSVYERLLRERIIFLGTQVDDDIANKLCAQILLLSAEDPSRDISLYINS
NZ_LR134352.1|EL493_RS11475         SDSVYERLLRERIIFLGTQVDDDIANKLCAQILLLSAEDPTKDISLYINS
NC_016932.2|CP316_RS08105           SDSVYERLLRERIIFLGTQVDDEIANKLCAQILLLSAEDPNRDISLYINS
NC_008278.1|FRAAL_RS08265           DDQVFNRLLANRIVFLGSVVEDSIANAICAQLLLLNAEDPTRDIFLYINS
NC_008278.1|FRAAL_RS18675           DDQVFGRLLENRIVFLGAVVEDAVANAISAKLLLLAAEDPTSDIHLYINS
NC_013510.1|TCUR_RS07530            GDQLFQQLLRKRIVFLGQQVDDDIANRICAELLLLSAEDGERDIYLYINS
NC_012522.1|ROP_RS06090             RDLLADRLFRQRTILLTGEVDDAMAERACSELVLLAAADPKRDIVLYINS
NC_003888.3|SCO7281                 DDRLAEQLLDQRIVLLGTQVDEVSANRVCAQLLILSAQDPRTDISLYVNS
NZ_LR134352.1|EL493_RS11320         SWRVREQLFGRRILVLDGPLDDDNGTLLITQLLTLAAQSPEAPISLWIHS
NZ_CP010413.1|RY69_RS05575          VDPIFNRLLKDRIIWMGEEVKDDMANRICAQLLMLAAEDPKKDIWLYINS
NC_003888.3|SCO2619                 GDQVYNRLLGERIIFLGQPVDDDIANKITAQLLLLAS-DPDKDIFLYINS
RVBD2460c_clpP2                     ESNPYNKLFEERIIFLGVQVDDASANDIMAQLLVLESLDPDRDITMYINS
NC_018289.1|MSMEI_RS22840           ESNPYNKLFEERIIFLGVQVDDASANDIMAQLLVLESLDPDRDITMYINS
NC_012522.1|ROP_RS05330             ESNPYNKLFEERIIFLGVQVDDASANDVMAQLLVLESLDPDRDITMYINS
NC_016932.2|CP316_RS08100           ETNPYAKLFEERIIFLGTQVDDTSANDIMAQLLVLEGLDPDRDITMYINS
NZ_LR134352.1|EL493_RS11480         TSDPYNKLFEERIIFLGNQVDDVSANDIMAQLLVLESQDPDRDITMYINS
NC_013510.1|TCUR_RS07535            EMNPYNKLFEERIIFLGVQIDDASANDVMAQLLTLESIDPDRDISMYINS
NC_003888.3|SCO2618                 EYDPYAKLFEERVIFLGVQIDDASANDVMAQLLCLESMDPDRDISVYINS
NC_008278.1|FRAAL_RS08270           GMDPYSKLLKERIVFLGVQIDDVSANDVMAQLLFLESEDPDRDISIYINS
NC_008278.1|FRAAL_RS18670           GMDPYSKLLKERIVFLGVQVDDVSANDVMAQLLFLESEDPDRDISIYINS
NC_003888.3|SCO1238                 TSDPYSKLLQERIVFLGTPVDETSANDVTAQLMYLEHQAPDRDIELYVNS
NC_012522.1|ROP_RS06095             SFDIFSRLLNERIVFLGTEIDDGVANVVMAQLLHLQADSSDQEIGLYINS
NC_003888.3|SCO7280                 SYDVFSRLLSERIIFLGTEIDDGVANVVIAQLLHLESSAPESEIAVYINS
NZ_LR134352.1|EL493_RS11315         ITDIYSHLLSERIVYLGTPIDSGVANALIAQLLHLESDSPGQPISLYINC
NZ_CP010413.1|RY69_RS05570          TQDAYSRLFEDRIIFLGVQVDDASADDVMAQLLVLESQDPNRDVMMYINS
NC_014926.1|THEAM_RS00685           AYDIYSRLLKDRIVMLGTPIDDHVANLIVAQLLFLEAEDPEKDIYLYINS
NC_015185.1|DESTER_RS00050          AYDIYSRLLKDRIIMLGTPIDDHVANLIVAQLLFLEAEDPEKDIYLYINS
NC_012438.1|SULAZ_RS01845           AYDIYSRLLKDRIILLGTPIDDHVANLIVAQLLFLEAEDPEKDIYMYINS
NC_013799.1|HTH_RS03860             AYDIYSRLLQDRIVLLGYPIDDHVANLIVAQLLFLEAQDPEKDIYMYINS
NC_013894.1|THAL_RS02895            AYDIYSRLLQDRIVLLGYPIDDHVANLIVAQLLFLEAQDPEKDIYMYINS
NC_000918.1|AQ_RS05255              AYDIYSRLLQDRIVLLGSPIDDHVANLIVAQLLFLESQDPDKDIYLYINS
NC_015589.1|DESRU_RS05125           AYDIYSRLLKDRIIFIGGPIEDHIANLVIAQFLFLEAEDPEKDIHLYINS
NC_014377.1|TOCE_RS08860            AYDIYSRLLKDRIVFIGTPIDDSIASLVIAQLLFLESEDPDKDIYLYINS
NC_021490.2|TPANIC_RS02480          SYDIFSRLLKDRIIFVDGEITDAVADLVVAQLLFLESQNPDKDISLYINS
NC_016842.1|TPESAMD_RS02480         SYDIFSRLLKDRIIFVDGEITDAVADLVVAQLLFLESQNPDKDISLYINS
NC_011244.1|BRE_RS03105             VFDIYSRLLRDRIIFLSGEINDLRGDTVIAQLLFLESEDSKKDIYLYINS
NC_001318.1|BB_RS03085              VFDIYSRLLRERIIFLSGEINDPKADTVIAQLLFLESEDSSKDIYLYLNS
NC_017437.1|CTO_RS03840             AMDIYSRLLKDRIVMIGQEITEPLANTVIAQLLFLMSEDPTKDIQIFINS
NC_021899.1|CTRC971_RS03790         AMDIYSRLLKDRIVMIGQEITEPLANTVIAQLLFLMSEDPTKDIQIFINS
NC_002620.2|TC_RS00415              AMDIYSRLLKDRIVMIGQEITEPLANTVIAQLLFLMSEDPTKDIQIFINS
NC_018624.1|B603_RS04655            AMDIYSRLLKDRIVMIGQEITEPLANTVIAQLLFLMSEDPKKDIKVFINS
NC_007899.1|CF_RS00475              AMDIYSRLLKDRIVMIGQEITEPLANTVIAQLLFLMSEDPQKDIKVFINS
NC_022439.1|CPE1_RS04425            AMDIYSRLLKDRIVMIGQEITEPLANTVIAQLLFLMSEDPKKDIQIFINS
NC_002491.1|CPJ_RS04390             AMDIYSRLLKDRIVMIGQEITEPLANTVIAQLLFLMSEDPKKDIQIFINS
NC_014225.1|WCW_RS07700             SMDIFSRLLKDRIVFIGQDIDDHVANIVVAQLLFLRMEDPKKDVNIYVNS
NC_004342.2|LA_RS10655              SYDIFSRLLKDRIIFLGNAINDDYANVITAQLLFLEAENPERDIYLYLNS
NC_014330.1|BP951000_RS06325        SYDIYSRLLKDRIIFLGGEINDDVANVVIAQLLFLESADPEKDISLYINS
NZ_CP013481.2|AT395_RS14595         AYDIYSRLLKERIIFLVGEVNDQSANLVVAQLLFLESENPDKEISMYINS
NC_015381.1|BGLA_RS11905            SYDIYSRLLKERIVFMVGEVNDQTANLVVAQLLFLESENPDKDISLYINS
NC_007298.1|DARO_RS08860            AYDIYSRLLKERVIFLVGPVNDVTANLVVAQLLFLEAENPDKDIYFYINS
NC_007404.1|TBD_RS08395             AYDIYSRLLKERVIFLVGPVNDATANLIVAQMLFLESENPDKDIYLYINS
NC_017223.1|BPTD_RS08945            AYDIYSRLLRERLIFLVGPVNDNTANLVVAQLLFLESENPDKDISFYINS
NC_014153.1|TINT_RS08325            AYDIYSRLLRERVIFLVGPINDQMANLVVAQLLFLESENPDKDISLYINS
NC_017501.1|NMV_RS05385             AFDIYSRLLKERIVFLVGPVTDESANLVVAQLLFLESENPDKDIFFYINS
NC_007606.1|SDY_RS01460             SFDIYSRLLKERVIFLTGQVEDHMANLIVAQMLFLEAENPEKDIYLYINS
NC_016845.1|KPHS_11400              SFDIYSRLLKERVIFLTGQVEDHMANLIVAQMLFLEAENPEKDIYLYINS
NZ_CP027798.1|C7M65_RS17755         SYDIYSRLLKERIIFLTGQVEDHMANLIVAQMLFLEAESPEKDIYLYINS
NC_003143.1|YPO_RS16730             SYDIFSRLLKERIIFLTGQVEDHMANLITAQMLFLEAENPEKDIFLYINS
NC_010554.1|PMI_RS00555             SYDIYSRLLKERIIFLTGQVEDHMANLIVAQMLFLEAENPEKDINLYINS
NC_002516.2|PA1801                  AYDIYSRLLKERIIFLVGQVEDYMANLVVAQLLFLEAENPEKDIHLYINS
NZ_CP015941.1|A9E85_RS09075         SYDIYSRLLKERIIFLLGEVEDHMANLVVAQLLFLESENPEKDISLYINS
NZ_LS992663.1|TM2540_RS02605        AYDIYSRLLKERIIFVCSTVEDHMANLIVAQLLFLEAENPKKDIYMYINS
NC_017249.1|BJ6T_RS22825            AYDIFSRLLKERIIFLTGPVEDGMSTLVVAQLLFLEAENPKKEISMYINS
NC_014923.1|MESCI_RS22165           AYDIFSRLLKERIIFITGPVEDGMATLVCAQLLFLEAENPKKEINLYINS
CP002623.1|RLO149_c015830           AYDIFSRLLKERIIFLNGPVHDGMSSLIVAQLLHLEADNPAKEISMYINS
NC_011757.1|MCHL_RS13005            AFDIYSRLLRERIIFLTGPVEDQGASLIVAQLLFLEAENPKKEISFYINS
NC_014414.1|PB2503_RS00650          SFDIYSRLLKERIIFLSGQVHDQVSTLIVAQLLFLEADNPKKDIAFYINS
NC_017150.1|APA42C_RS07975          AFDIYSRLLQERIIFLTGPVYDQVASLISAQLLYLESVNPNKEISFYINS
NC_017249.1|BJ6T_RS02810            SFDIYSRLLRERIIFLNGEVNDAMSGLVCAQLLFLEAENPNRPINLYINS
NZ_CP027798.1|C7M65_RS12590         SFDIYSRLLRDRIVFLNGEVNDDVAEMLCAQLLFLEAENPEKPIHLYINS
NC_014923.1|MESCI_RS20395           AFDIFSRLLRERIIFINGEINDDISALVCAQLLSLESDNPDKEISLYINS
NC_011027.1|CPAR_RS02090            AFDIFSRLLRERIIFLGSPIDEHVAGLIMAQLIFLESEDPERDIYIYVNS
NC_002932.3|AYT24_RS07020           AFDIFSRLLRERIIFLGSPIDEHVAGLIIAQLIFLESEDPERDIYIYINS
NC_007512.1|PLUT_RS02000            AFDIFSRLLRERIIFLGSGIDEHVAGLIMAQLIFLESEDPERDIYIYVNS
NC_011060.1|PPHA_RS11770            AFDIFSRLLRERIIFLGSGIDEHVAGLIMAQLIFLESEDPERDIYIYVNS
NC_010803.1|CLIM_RS02085            AFDIFSRLLRERIIFLGSGIDEHVAGLVMAQLIFLESEDPERDIFIYINS
NC_007514.1|CAG_RS02075             AFDIFSRLLRERIIFLGTGIDEHVAGLIMAQLIFLESEDPERDIYIYINS
NC_011059.1|PAES_RS09165            AFDIFSRLLRERIIFLGTPIDEHVASLLMAQLIFLESEDPERDIYIYINS
NC_011026.1|CTHA_RS03615            AFDIFSRLLRERIIFLGTPIDDHSASLIMAQLIYLESEDPERDIFMYINS
NC_011831.1|CAGG_RS03175            SWDIFSRLLKERVIIIGEPIDDELASSVVAQLLVLQQQDPERDIWMYINS
NC_012032.1|CHY400_RS14840          SWDIFSRLLKERVVLIGEPIDDELASSVIAQLLVLQQQDPERDIWMYINS
NC_009767.1|RCAS_RS17570            SWDLFSRLLQERIILLGTPIDDEVASLIVAQLLYLQHTDPDRDIWFYINS
NC_011831.1|CAGG_RS10760            AFDIYSRLLKERIVILGTPIDDQIANLIVAQLLFLESEDPDRDIWLYINS
NC_012032.1|CHY400_RS07985          AFDIYSRLLKERIVILGTPIDDQIANLIVAQLLFLESEDPDRDIWLYINS
NC_009767.1|RCAS_RS07550            AYDIYSRLLKERVILLGTPIEDQIANLIVAQLLFLEHEDPDRDIWLYINS
NC_014960.1|ANT_RS09440             ISDLNALLLRNRIIYLGTAIDDKVANNIVAQLLFLSNEDREAPIQMYINS
NC_014960.1|ANT_RS08330             AYDIYSLLLKERIVFVGTPIDDQIANLIVAQLLFLSREDPEKDIQMYINC
NC_017079.1|CLDAP_RS03505           AYDIYSLLLKERIVFLGTPINDQVANLIVAQLLYLNGEDPNQPINMYINS
NC_013523.1|STHE_RS07045            AYDIYSRLLRDRIIFLGTPVDDQIANAIIAQMIFLEYENPEQDIKLYINS
NC_009706.1|CKL_RS16300             SYDIYSRLLKDRIVMLSEEVNDVTASLIVAQLLFLEAENPDKDIYFYINS
NC_014393.1|CLOCEL_RS07880          SYDIYSRLLKDRIVFLGEEVNDASASVVVAQLLFLESEDPDKDISLYINS
NC_015589.1|DESRU_RS19445           SYDIYSRLLNDRIIMLSDTVNDTSASLIIAQMLFLEASDPEKDIHFYINS
NC_012034.1|ATHE_RS03530            AYDIYSRLLKDRIVILSGEITDDIASLIVAQLLFLEAEDPDKDIYLYINS
NC_017545.1|LMOG_RS12775            AYDIYSRLLKDRIIMLGSAIDDNVANSIVSQLLFLDAQDPEKDIFLYINS
NC_007795.1|SAOUHSC_00790           AYDIYSRLLKDRIIMLGSQIDDNVANSIVSQLLFLQAQDSEKDIYLYINS
NZ_CM000753.1|BTHUR0008_RS2487      AYDIYSRLLKDRIIMLGSAIDDNVANSIVSQLLFLESQDPEKDIHIYINS
NC_012659.1|BAA_RS26760             AYDIYSRLLKDRIIMLGSAIDDNVANSIVSQLLFLESQDPEKDIHIYINS
CP002835.1|Geoth_0438               AYDIYSRLLKDRIIILGSPIDDQVANSIVSQLLFLAAEDPEKDISLYINS
NZ_CM000753.1|BTHUR0008_RS1251      SYDIYSRLLKDRIIIIGSEINDQVASSVVAQLLFLEAEDAEKDIFLYINS
NC_012659.1|BAA_RS14260             SYDIYSRLLKDRIVIIGSEINDQVASSVVAQLLFLEAEDAEKDIFLYINS
NC_016894.1|AWO_RS11285             SYDLFSRLLKERIIFLNGEINENVSSIIVGQLIFLAADNAEKDIQIYINS
NC_016048.1|OBV_RS08895             SYDIFSRLLNDRIVFLGEEVNATTASLVVAQLLYLEAQDPDKEIQLYINS
NC_021807.1|L897_RS01715            SYDIYSRLLKDRIIMLTGPVEDNMANSVIAQLLFLDAQDNTKDIYLYVNT
NC_014494.1|SPAP_RS03585            SYDIYSRLLKDRIIMLTGPVEDNMANSVIAQLLFLDAQDSTKDIYLYVNT
NC_013656.1|LLKF_RS03375            AYDIYSRLLKDRIIMLTGPVEDGMANSIIAQLLFLDAQDNTKDIYLYVNT
NC_021224.2|LBP_RS02860             AYDIYSRLLKDRIIMLSGPIEDNMANAIIAQLLFLDAQDSGKDIYLYINS
NC_016610.1|BFO_RS06545             QMDVFSRLMMDRIIFLGTQIDDYTANVIQAQLLYLDSSDPGKDISIYINS
NC_009615.1|BDI_RS11975             QMDVFSRLMMDRIIFLGTQVDDYTANVIQAQLLYLDSSDPGKDISIYINS
NC_015571.1|PGTDC60_RS06765         QMDVFSRLMMDRIIFLGTQIDDYTANVIQAQLLYLDSADPGKDISIYLNS
NC_009614.1|BVU_RS02275             QLDVFSRLMMDRIIFLGTQIDDYTANTLQAQLLYLDSVESGKDISIYINS
NC_015164.1|BACSA_RS15470           QLDVFSRLMMDRIIFLGTQIDDYTANTLQAQLLYLDSVDSGKDISIYINS
NC_019960.1|PREDE_RS05370           QMDVFSRLMMDRIIFLGTEIDDYTANTLQAQLLYLDSVDNGKDISIYINS
NC_021030.1|AL1_RS11945             TMDVFSRLMMDRIIFLGAPIYDDAANIIQAQLLFLESVDPEKDIQIYINS
NC_017437.1|CTO_RS02330             QDVIDRKLLDSRRIFFSEPVTEKSATEAIKKLWYLELTNPGQPIVFVINS
NC_021899.1|CTRC971_RS02280         DV-IDRKLLDSRRIFFSEPVTEKSATEAIKKLWYLELTNPGQPIVFVINS
NC_002620.2|TC_RS03615              DI-IDRKLLDSRRIFFSEPVTEKSAAEAIKKLWYLELTSPGQPIVFVINS
NC_018624.1|B603_RS01175            DV-IERKILDARRVFFSEPVTDKSAAEAIKKLWYLELTNPGQPIVFVINS
NC_007899.1|CF_RS03905              DV-IDRKILDTRRVFFSEPVTDKSAADAIKKLWYLELTNPGQPIVFVINS
NC_022439.1|CPE1_RS01145            DC-LEKQILSNRRVFFCEPVTEKSAADAIRKLWYLEMTDPGKPITFVINS
NC_002491.1|CPJ_RS02665             DI-IEKELLEARRVFFSEPVTEKSASDAIKKLWYLELKDPGKPIVFVINS
NC_014225.1|WCW_RS07030             DL-IDIEILEARRLFLSNQVDNETANEIIRKLWYLELKDPGKPILFVINS
NC_004342.2|LA_RS08045              GSKISKNFLDHRKIFLWGPVTDESSKDLVGKLLYLEMKDPGKKITFYINS
NC_021490.2|TPANIC_RS05145          ESVFFQKFLETRQILLSGEISKDLAEGIVRQLFVLESLSVSKPIYMYVDS
NC_016842.1|TPESAMD_RS05150         ESVFFQKFLETRQILLSGEISKDLAEGIVRQLFVLESLSVSKPIYMYVDS
NC_011244.1|BRE_RS03845             KSLEFA--LKSRSIVITGEIDKDTSKLFQEKILFLEASDSTKPIFVYIDS
NC_001318.1|BB_RS03835              KSLKLV--LKSRSIVIAGEITKDVSRLFQEKILLLEALDFKKPIFVYIDS
NC_017545.1|LMOG_RS05810            TNILTQKLIDTRTVLIYGEINQELAEDVSKQLLLLESISN-DPITIFINS
NC_017150.1|APA42C_RS10430          HGELEHKLFKQRKVLIFGGIDDKIARDVTGRLLALAGESD-QPIDVYVNS
NC_002516.2|PA3326                  GAKLMEYALKVRKVFVTGGVDEKMAKDVVQQLHILASISD-DPIYMFVNS
NC_015381.1|BGLA_RS10150            GAFLEEKAFRARAVLVFGTITDALASETVRRLLALDAESA-APIDMIVSS
                                            :  * : .   :    .     .:  *        : . :  

RVBD2461c_clpP                      PGGSISAGMAIYDTMVLAP--CDIATYAMGMAASMGEFLLAAGTKGKRYA
NC_018289.1|MSMEI_RS22845           PGGSISAGMAIYDTMVLAP--CDIATYAMGMAASMGEFLLAAGTKGKRYA
NC_012522.1|ROP_RS05335             PGGSVSAGMAIFDTMQFAE--CDVATFGMGLAASMGQFLLSAGAKGKRYA
NZ_LR134352.1|EL493_RS11475         PGGSVTAGMAIYDTMQFAE--CDIKTVAMGLAASMGQFLLTAGTKGKRFA
NC_016932.2|CP316_RS08105           PGGSVTAGMAIYDTMKYSP--CDIATYGMGLAASMGQFLLSGGTKGKRYA
NC_008278.1|FRAAL_RS08265           PGGSVSAGMAIYDTMQFVE--NDVATVSLGLAASMGQFLLCAGAPGKRYS
NC_008278.1|FRAAL_RS18675           PGGSVSAGMAIYDTMQYVG--NDVATVALGFAGSMGQFLLCAGAAGKRYA
NC_013510.1|TCUR_RS07530            PGGSVTAGMAIYDIMQYVP--NDVATVGIGLAASMGQFLLCAGAPGKRYA
NC_012522.1|ROP_RS06090             PGGSVFAGLAIYDTMKLVP--NDVVTVAMGFAASMGQVLLCSGTHGKRIS
NC_003888.3|SCO7281                 PGGSVHAGLAIYDTMRLIP--NDVSTLAMGFAASMGQFLLSVGTAGKRYA
NZ_LR134352.1|EL493_RS11320         PGGSVPSMLAIRDVMRLVP--CEVSTLALGLACSAGQFLLSSGTPGRRFA
NZ_CP010413.1|RY69_RS05575          PGGSITAGMAIYDTMQLIE--PDVATVGLGMCASMGQFLLSSGTKGKRYL
NC_003888.3|SCO2619                 PGGSITAGMAIYDTMQYIK--NDVVTIAMGLAASMGQFLLSAGTPGKRFA
RVBD2460c_clpP2                     PGGGFTSLMAIYDTMQYVR--ADIQTVCLGQAASAAAVLLAAGTPGKRMA
NC_018289.1|MSMEI_RS22840           PGGSFTSLMAIYDTMQYVR--ADIQTVCLGQAASAAAVLLAAGTPGKRLA
NC_012522.1|ROP_RS05330             PGGSFTSLMAIYDTMQYVR--ADITTVCLGQAASAAAVLLAAGTPGKRLA
NC_016932.2|CP316_RS08100           PGGSFTSLMAIYDTMQYVR--PDVRTVCLGQAASAAAVLLAAGAPGKRAC
NZ_LR134352.1|EL493_RS11480         PGGSFTALMAIYDTMQYVR--PDVVTVCLGQAASAAAVLLAAGAPGKRAA
NC_013510.1|TCUR_RS07535            PGGSFTAMMAIYDTMQYVR--PDIQTVCIGQAASAAAVLLAAGTPGKRAA
NC_003888.3|SCO2618                 PGGSFTALTAIYDTMQYVK--PDVQTVCMGQAASAAAVLLAAGTPGKRMA
NC_008278.1|FRAAL_RS08270           PGGSFTSLTAIYDTMQFVR--PDISTICMGQAASAAAVLLAAGTPGKRFA
NC_008278.1|FRAAL_RS18670           PGGSFTSLTAIYDTMQFVR--PDISTICMGQAASAAAVLLAAGTPGKRFA
NC_003888.3|SCO1238                 PGGSFTAMTAIYDTMRYVA--CDVATTCLGQAGPSAAVLLAAGTPGKRAA
NC_012522.1|ROP_RS06095             PGGSTTAMLAIYDTMQFLR--PTIATYCMGQAASAAAVLLAAGTEGHRHV
NC_003888.3|SCO7280                 PGGSFTSLMAIYDTMTFVQ--APISTFCVGQAASTAAVLLAGGDPGRRFV
NZ_LR134352.1|EL493_RS11315         EGGDLSAMLAVYDTMRFIK--APVHTTCVGQAIAVGAVLLAGGAPGHRAM
NZ_CP010413.1|RY69_RS05570          PGGSMTAMTAIYDTMQYIK--PDVQTVCLGQAASAAAILLASGTKGKRLM
NC_014926.1|THEAM_RS00685           PGGVVTAGLAIYDTMQYIK--PDVVTICMGQAASMGAVLLAAGAKGKRFA
NC_015185.1|DESTER_RS00050          PGGVVTAGLAIYDTMQYIK--PDVVTICLGQAASMGAVLLAAGAKGKRFA
NC_012438.1|SULAZ_RS01845           PGGVVTAGFAIYDTMNYIK--PDVVTICIGQAASMGAFLLSAGAKGKRYS
NC_013799.1|HTH_RS03860             PGGSVTAGMAIYDTMQYIK--PDVVTICIGQAASMGAVLLAAGAPGKRYA
NC_013894.1|THAL_RS02895            PGGSVTAGMAIYDTMQYIK--PDVVTICIGQAASMAAVLLAAGAKGKRYS
NC_000918.1|AQ_RS05255              PGGSVTAGLAIYDTMQYIK--PDVVTICMGQAASMGAILLAAGAPGKRYA
NC_015589.1|DESRU_RS05125           PGGVVTAGMAIYDTMQYIK--CPVSTICLGQAASMGSFLLAAGTKGKRYS
NC_014377.1|TOCE_RS08860            PGGSVTAGLAIYDTMQYIK--PDVSTICIGMAASMGAVLLAGGAPGKRLA
NC_021490.2|TPANIC_RS02480          PGGAVTAGLAVYDTMQHIC--PEVQTICLGQASSMAAVLLAGGAPGKRFA
NC_016842.1|TPESAMD_RS02480         PGGAVTAGLAVYDTMQHIC--PEVQTICLGQASSMAAVLLAGGAPGKRFA
NC_011244.1|BRE_RS03105             PGGSITAGLAIYDTMQYIK--PDVRTICIGQAASMAAFLLAGGAVGKRES
NC_001318.1|BB_RS03085              PGGSITAGLAIYDTMQYIK--PDVRTICIGQAASMGAFLLAGGAKGKRES
NC_017437.1|CTO_RS03840             PGGYITAGLAIYDTIRFLG--CDVNTYCIGQAASMGALLLSAGTKGKRYA
NC_021899.1|CTRC971_RS03790         PGGYITAGLAIYDTIRFLG--CDVNTYCIGQAASMGALLLSAGTKGKRYA
NC_002620.2|TC_RS00415              PGGYITAGLAIYDTIRFLG--CDVNTYCIGQAASMGALLLSAGTKGKRYA
NC_018624.1|B603_RS04655            PGGYITAGLAIYDTIRFLG--CDVNTYCIGQAASMGALLLSAGTKGKRYA
NC_007899.1|CF_RS00475              PGGYITAGLAIYDTIRFLG--CDVNTYCIGQAASMGALLLSAGTKGKRYA
NC_022439.1|CPE1_RS04425            PGGYITAGLAIYDTIRFLG--CDVNTYCIGQAASMGALLLSAGTPGKRYA
NC_002491.1|CPJ_RS04390             PGGYITAGLAIYDTIRFLG--CDVNTYCIGQAASMGALLLSAGTKGKRHA
NC_014225.1|WCW_RS07700             RGGYITSGLAIYDVLKWLP--CPVSTYCIGQASSMGALLLTAGDKGKRYA
NC_004342.2|LA_RS10655              PGGYVSSGLAIYDTMQYIK--PDVRTLCLGQASSMAALLLAGGAAGKRSA
NC_014330.1|BP951000_RS06325        PGGVVTAALGMYDTMQYVK--PDVATLCVGQAASAGALLLAGGASGKRFA
NZ_CP013481.2|AT395_RS14595         PGGSVSAGLAIYDTMKFVK--PAVSTLCLGMAASMGAFLLAAGEKGKRFA
NC_015381.1|BGLA_RS11905            PGGSVSAGLAIYDTMQFIK--PDVSTLCMGLAASMGAFLLSSGAKGKRYA
NC_007298.1|DARO_RS08860            PGGSVTAGMSIYDTMQFIK--PDVSTLCIGQAASMGAFLLNAGAKGKRFA
NC_007404.1|TBD_RS08395             PGGSVSAGLAIYDTMQFIK--PDVSTLCIGQAASMGAFLLTAGAKGKRYC
NC_017223.1|BPTD_RS08945            PGGSVYAGMAIYDTMQFIK--PDVSTLCTGLAASMGAFLLAAGKKGKRFT
NC_014153.1|TINT_RS08325            PGGSVSAGMAIFDTMQFIK--PDVSTLCTGIAASMGAFLMAAGAKGKRYS
NC_017501.1|NMV_RS05385             PGGSVTAGMSIYDTMNFIK--PDVSTLCLGQAASMGAFLLSAGEKGKRFA
NC_007606.1|SDY_RS01460             PGGVITAGMSIYDTMQFIK--PDVSTICMGQAASMGAFLLTAGAKGKRFC
NC_016845.1|KPHS_11400              PGGVITAGMSIYDTMQFIK--PDVSTICMGQAASMGAFLLTAGAKGKRFC
NZ_CP027798.1|C7M65_RS17755         PGGVITAGMSIYDTMKFIK--PDVSTICMGQACSMGSFLLTAGAKGKRFC
NC_003143.1|YPO_RS16730             PGGVITAGMSIYDTMQFIK--PDVSTICMGQACSMGAFLLTAGAKGKRFC
NC_010554.1|PMI_RS00555             PGGVITAGMSIYDTMQYIK--ADVSTICMGQACSMGAFLLSAGAKGKRIC
NC_002516.2|PA1801                  PGGSVTAGMSIYDTMQFIK--PNVSTTCIGQACSMGALLLAGGAAGKRYC
NZ_CP015941.1|A9E85_RS09075         PGGVVTAGLAIYDTMQFIK--PDVSTLCIGQAASAAALLLCAGAEGKRFC
NZ_LS992663.1|TM2540_RS02605        PGGVVTAGLAIYDTMQFIK--PKVATLCIGQACSMGSLLLCGGEHGMRYS
NC_017249.1|BJ6T_RS22825            PGGVVTSGLAIYDTMQFIR--PPVSTLCTGQAASMGSLLLAAGEKDMRFS
NC_014923.1|MESCI_RS22165           PGGVVTSGMAIYDTMQFIK--PAVSTLCIGQAASMGSLLLTAGHKDMRFA
CP002623.1|RLO149_c015830           PGGVVTSGLSIYDTMQYIK--PKVSTLVIGQAASMGSLLLTAGEAGMRFS
NC_011757.1|MCHL_RS13005            PGGVVTSGLSIYDTMQFIR--CPVTTLCVGQAASMGSLLLAAGEAGHRFA
NC_014414.1|PB2503_RS00650          PGGSVTAGLAMYDTMRYIR--PQISTMCVGLAASMGSLLLTAGDKGMRFS
NC_017150.1|APA42C_RS07975          PGGVVSAGLAIYDTMQYIR--SPVSTVCIGQAASMGSLLLAGGEKGRRFA
NC_017249.1|BJ6T_RS02810            YGGVVTSGLAMYDTMQFIK--APVHTLCMGTARSMGSFLLMAGEPGHRAA
NZ_CP027798.1|C7M65_RS12590         PGGVITSGLAIYDTMQYIR--APVHTLCMGTARSMGSFLLMAGESGHRMA
NC_014923.1|MESCI_RS20395           PGGVVTSGFAIYDTMQYIS--CPVSTVCMGFAASMGSFLLMAGTPGRRIS
NC_011027.1|CPAR_RS02090            PGGSVSAGLGIYDTMQYIR--PDISTVCVGMAASMGAFLLASGTAGKRAS
NC_002932.3|AYT24_RS07020           PGGSVSAGLGIYDTMQYIR--PDISTVCVGMAASMGAFLLASGTSGKRAS
NC_007512.1|PLUT_RS02000            PGGSVSAGLGIYDTMQYIR--PDVSTVCVGMAASMGAFLLASGAKGKRAS
NC_011060.1|PPHA_RS11770            PGGSVSAGLGIYDTMQYIR--PEVSTVCVGMAASMGAFLLASGAKGKRAS
NC_010803.1|CLIM_RS02085            PGGSVSAGLGIYDTMQYIR--PDIATVCVGMAASMGAFLLASGTKGKRAS
NC_007514.1|CAG_RS02075             PGGSVSAGLGIYDTMQYIR--PEISTVCVGMAASMGAFLLASGNKGKRAS
NC_011059.1|PAES_RS09165            PGGSVSAGLGIYDTMQYIR--PEVSTVCVGMAASMGAFLLASGAKDKRAS
NC_011026.1|CTHA_RS03615            PGGSVSAGLGLYDTMQYIR--PDVSTVCVGMAASMGAFLLASGTAGKRAS
NC_011831.1|CAGG_RS03175            PGGVIRAGLAIYDTMQLVT--PDVCTVCVGRAASMATVLLCAGAKGKRFA
NC_012032.1|CHY400_RS14840          PGGVIRAGLAIYDTMQLVT--PDICTVCVGRAASMATVLLCAGTKGKRFA
NC_009767.1|RCAS_RS17570            PGGSVRDGLAIYDTMKLIS--PDVCTVCIGRAGSMATILLAGGARGKRYA
NC_011831.1|CAGG_RS10760            PGGSVTAGLGIYDTMHHIR--PDVATVCVGMAGSMATPILAGGAKGKRYS
NC_012032.1|CHY400_RS07985          PGGSVTAGLGIYDTMHHIR--PDVATVCVGMAGSMATPILAGGAKGKRYS
NC_009767.1|RCAS_RS07550            PGGSITAGLAIYDTMQVIR--PDVATVCVGMAGSMATPILAGGAKGKRYS
NC_014960.1|ANT_RS09440             PGGQVYAGLAIYDAMQIIP--NPISTLAVGVTASFGTVLLAAGTKGMRYA
NC_014960.1|ANT_RS08330             PGGLIYAGMAIYDTMQMIP--NRISTVAVGVTASFGTVLLAAGSKGQRYA
NC_017079.1|CLDAP_RS03505           PGGSIYAGLAIYDTMQMIS--APVATYAVGVTASMATVLLAAGTKGKRYA
NC_013523.1|STHE_RS07045            PGGLVYAGLAIYDTMQMIR--CDVATYCIGLGASMAAVLLAAGTKGKRFA
NC_009706.1|CKL_RS16300             PGGSITAGMAIYDTMQYIK--SDVSTICIGMAASMGAFLLAAGEKGKRFA
NC_014393.1|CLOCEL_RS07880          PGGSITAGMAIYDTMNYIK--PDVATICIGMAASMGAFLLAAGAKGKRFA
NC_015589.1|DESRU_RS19445           PGGSITAGFAIYDTMQHIK--PDVSTICVGMAASAGSFLLTAGAKGKRFA
NC_012034.1|ATHE_RS03530            PGGSVTAGFAIYDTMQYIK--PDVSTICVGLAASMGAFLLAAGAKGKRFA
NC_017545.1|LMOG_RS12775            PGGSISAGMAIYDTMNFVK--ADVQTIGMGMAASMGSFLLTAGANGKRFA
NC_007795.1|SAOUHSC_00790           PGGSVTAGFAIYDTIQHIK--PDVQTICIGMAASMGSFLLAAGAKGKRFA
NZ_CM000753.1|BTHUR0008_RS2487      PGGSITAGMAIYDTMQFIK--PQVSTICIGMAASMGAFLLAAGEKGKRYA
NC_012659.1|BAA_RS26760             PGGSITAGMAIYDTMQFIK--PQVSTICIGMAASMGAFLLAAGEKGKRYA
CP002835.1|Geoth_0438               PGGSITAGLAIYDTMQFIK--PDVSTICIGMAASMGAFLLAAGAKGKRFA
NZ_CM000753.1|BTHUR0008_RS1251      PGGSTTAGFAILDTMNLIK--PDVQTLCMGFAASFGALLLLSGAKGKRFA
NC_012659.1|BAA_RS14260             PGGSTTAGFAILDTMNLIK--PDVQTLCMGFAASFGALLLLSGAKGKRFA
NC_016894.1|AWO_RS11285             PGGSVTAGMAIYDTMNFVS--CDVSTICVGLAASMGAFLLAAGEKGKRFS
NC_016048.1|OBV_RS08895             PGGSVTDGMAIYDTMQYVK--CDVSTVCVGMCASMGAFLLSSGAKGKRIA
NC_021807.1|L897_RS01715            PGGSVSAGLAIVDTMNFIK--ADVQTIVMGMAASMGTVIASSGTKGKRFM
NC_014494.1|SPAP_RS03585            PGGSVSAGLAIVDTMNFIK--ADVQTIVMGMAASMGTVIASSGAKGKRFM
NC_013656.1|LLKF_RS03375            PGGSVSAGLAIVDTMNFIK--SDVQTIVMGMAASMGTIIASSGTKGKRFM
NC_021224.2|LBP_RS02860             PGGVVTAGLAIYDTMNFIK--SDVQTIVMGMAASMASVLASSGTKGKRFA
NC_016610.1|BFO_RS06545             PGGSVYAGLGIYDTMQFIG--SQVTTICTGIAASMASVLLVAGEKGKRYC
NC_009615.1|BDI_RS11975             PGGSVYAGYGIYDTMQFIS--SDVSTICTGMAASMASVLLVAGTKGKRFG
NC_015571.1|PGTDC60_RS06765         PGGSVYAGYGIYDTMQYIG--CDVATICTGMAASMASVLLVAGTKGKRFA
NC_009614.1|BVU_RS02275             PGGSVYAGLGIYDTMQFIN--SDVATICTGMAASMAAVLLVAGTEGKRSA
NC_015164.1|BACSA_RS15470           PGGSVYAGLGIYDTMQFIG--SDVATICTGMAASMAAVLLVAGKEGKRSA
NC_019960.1|PREDE_RS05370           PGGSVTAGLGIYDTMQFIT--SNVATICTGMAASMAAVLLVAGAEGKRSA
NC_021030.1|AL1_RS11945             PGGSVSAGLGIYDTMQLVN--SDVATICTGLAASMGAVLLTAGAKGKRSA
NC_017437.1|CTO_RS02330             PGGSVDAGFAVWDQIKMIS--SPLTTVVTGLAASMGSVLSLCAVPGRRFA
NC_021899.1|CTRC971_RS02280         PGGSVDAGFAVWDQIKMIS--SPLTTVVTGLAASMGSVLSLCAVPGRRFA
NC_002620.2|TC_RS03615              PGGSVDAGFAVWDQIKMIS--SPVTTVVTGLAASMGSVLSLCAAPGRRFA
NC_018624.1|B603_RS01175            PGGSVDAGFAVWDQIKMMT--SPVTTVVTGLAASMGSVLSLCAAPGRRFA
NC_007899.1|CF_RS03905              PGGSVDAGFAVWDQIKMMT--SPVTTVVTGLAASMGSVLSLCAAPGRRFA
NC_022439.1|CPE1_RS01145            PGGSVDAGFAIWDQIKMLT--SPVTTVVTGLAASMGSVLSLCAAPGRRFA
NC_002491.1|CPJ_RS02665             PGGSVDAGFAVWDQIKMLT--SPVTTVVTGLAASMGSVLSLCAAPGRRFA
NC_014225.1|WCW_RS07030             PGGSVDSGFAIWDQVQMIS--SPVTTLVTGLAASMGSVLSLCAAKGKRYV
NC_004342.2|LA_RS08045              PGGVVTSGMTVFDTIKMIS--SPVHTVCMGMAASMGSVLLAAGTKGERSI
NC_021490.2|TPANIC_RS05145          PGGDVDAGYAIFDVIRFVK--TPVYTIGMGLVASAGVLVLLAAKKDCRFG
NC_016842.1|TPESAMD_RS05150         PGGDVDAGYAIFDVIRFVK--TPVYTIGMGLVASAGVLVLLAAKKDCRFG
NC_011244.1|BRE_RS03845             EGGDIDAGFAIFNMIRFVR--PKVFTIGVGLVASAGALIFLAADSKSRFS
NC_001318.1|BB_RS03835              EGGDIDAGFAIFNMIRFVK--PKVFTVGVGLVASAAALIFLAAKLENRFS
NC_017545.1|LMOG_RS05810            QGGHVEAGDTIHDMIKFIK--PTVKVVGTGWVASAGITIYLAAEKENRFS
NC_017150.1|APA42C_RS10430          PGGHVESGDTIHDMIRFVDSIAPINMIGTGWVASAGALIFAAGHKDRRFC
NC_002516.2|PA3326                  PGGHVESGDMIFDAIRFIT--PKVIMIGSGSVASAGALIYAAADKENRYS
NC_015381.1|BGLA_RS10150            PGGHLESGDAIHDVVRFID--APVNMIGTGWVGSAATHLYLGAARARRFC
                                     **       : : :        :     *   . .  :   .    *  

RVBD2461c_clpP                      LPHARILMHQPL--GGVTG--SAADIAIQAEQFAVIKKEMFRLNAEFTGQ
NC_018289.1|MSMEI_RS22845           LPHARILMHQPL--GGVTG--SAADIAIQAEQFAVIKKEMFRLNAEFTGQ
NC_012522.1|ROP_RS05335             LPHARIMMHQPS--AGIGG--TASDIAIMAEQFAHTKREMAELIAEHTGQ
NZ_LR134352.1|EL493_RS11475         LPHTRIMMHQPS--AGIGG--SAADIAIMAEQFAHTKRELNELQSLHTGK
NC_016932.2|CP316_RS08105           LPHARIMMHQPS--AGVGG--TAADIAIQAEQFAQTKREMAELIAEHTGQ
NC_008278.1|FRAAL_RS08265           LPHARIMMHQPS--GGIGG--TASDIAIQAEQMLYTKRMMQERIAFHTGQ
NC_008278.1|FRAAL_RS18675           LPHARIMMHQPH--GGIGG--TAADISIQAEQMLYTKRTLQQRIAFHSGQ
NC_013510.1|TCUR_RS07530            LPHARIMMHQPS--GGIGG--TASDIKIQAEQMLYVKRTLAERIALHTGQ
NC_012522.1|ROP_RS06090             LAHSRIMMHQPS--AGIGG--TAVDIAIQAESLERMKRQSQEILAAETGH
NC_003888.3|SCO7281                 LPNARIMMHQPS--AGIGG--TTADIEIQADNLDFTKRTIERITAEHTGQ
NZ_LR134352.1|EL493_RS11320         LPHARILMHQGS--AGIGG--SAVEVEVQADDLRYTVDTVLGLIAADTGQ
NZ_CP010413.1|RY69_RS05575          TSHARVLMHQPS--GGIGG--TATDVRINAELIMDMKKTMSELTAEQTGH
NC_003888.3|SCO2619                 LPNAEILIHQPS--AGLAG--SASDIKIHAERLLHTKRRMAELTSQHTGQ
RVBD2460c_clpP2                     LPNARVLIHQPSLSGVIQG--QFSDLEIQAAEIERMRTLMETTLARHTGK
NC_018289.1|MSMEI_RS22840           LPNARVLIHQPALSGVIQG--QFSDLEIQAAEIERMRTLMETTLARHTGK
NC_012522.1|ROP_RS05330             LPNARVLIHQPATGG-IQG--QVSDLEIQAAEIERMRRLMETTLAKHTGK
NC_016932.2|CP316_RS08100           LPNSRVLIHQPATQG-TQG--QVSDLEIQAKEIERMRTLMEQTLSRHTGR
NZ_LR134352.1|EL493_RS11480         LPNARILIHQPSSGG-VQG--QVSDLEIAAAEIERMRRLMEVTIARHTGK
NC_013510.1|TCUR_RS07535            LPNSRILIHQPATEG-TYG--QSSDIEIQAREIMRIRELLEEIISRHSGQ
NC_003888.3|SCO2618                 LPNARVLIHQPYSET-GRG--QVSDLEIAANEILRMRSQLEEMLAKHSTT
NC_008278.1|FRAAL_RS08270           LENSRILIHQPSAQG--EG--QSSDIEIQAREILRMRSLLERMLATHTGR
NC_008278.1|FRAAL_RS18670           LENSRILIHQPSAQG--EG--QSSDLEIQAREILRVRALQETLLARHTGR
NC_003888.3|SCO1238                 LPGARVVLHQPALTEPVRG--QAGDLAVHAAELVRVRARLEEILVRHTGR
NC_012522.1|ROP_RS06095             LAHSRVLLHQPSTQG--NG--TISDLALQAAEIMRVRSQTESILSKHTGQ
NC_003888.3|SCO7280                 LEHARVLLGQPASGGR-QG--TVSDLALQAKEMVRIRSQVEEVLARHTHH
NZ_LR134352.1|EL493_RS11315         LPHTRIVLHQPATRG--QG--TIPDLILQADEIVRMRAAIEAILSRHTGQ
NZ_CP010413.1|RY69_RS05570          LPNARVLIHQPAIDQG-FG--KATEIEIQAKEMLRMREWLEETLAKHTGQ
NC_014926.1|THEAM_RS00685           LPHARIMIHQPL--GGFQG--QATDIEIHAKEILRLKRMLNEILAKHTRQ
NC_015185.1|DESTER_RS00050          LPHARIMIHQPL--GGFQG--QATDIEIHAKEILRLKKMLNEILSKHTGQ
NC_012438.1|SULAZ_RS01845           LPNARIMIHQPL--GGFQG--QATDIEIHAREILRLKRMLNEYLAKHTGQ
NC_013799.1|HTH_RS03860             LPHSRIMIHQPL--GGITG--QATDIIIHAEEIKRIKHMLNEILSKHTGQ
NC_013894.1|THAL_RS02895            LPHSRIMIHQPM--GGISG--QATDIIIHAEEIKRIKHMLNEIIAKHTGQ
NC_000918.1|AQ_RS05255              LPHSRIMIHQPL--GGIQG--QATDIIIHAEEIKRIKEMLIDILAKHTGQ
NC_015589.1|DESRU_RS05125           LPYARIMIHQVL--GGVQG--QATDIDIHAKEILRIKEVLNERLSHHTGQ
NC_014377.1|TOCE_RS08860            LPNSRIMIHQPW--GGVQG--RALDIETHAKEILRLREVLNEILVKHTKQ
NC_021490.2|TPANIC_RS02480          LPSSRVMIHQPW--GGVQG--QASDVCIQAQEILRLKTLTIAYFALHTGQ
NC_016842.1|TPESAMD_RS02480         LPSSRVMIHQPW--GGVQG--QASDVCIQAQEILRLKTLTIAYFALHTGQ
NC_011244.1|BRE_RS03105             LSYSRIMIHQPW--GGIGG--QASDISIQANEIIRLKRLIIDIMSEKIGV
NC_001318.1|BB_RS03085              LTYSRIMIHQPW--GGISG--QASDINIQANEILRLKKLIIDIMSNQIGV
NC_017437.1|CTO_RS03840             LPHSRMMIHQPS--GGIIG--TSADIQLQAAEILTLKKHLSNILAECTGQ
NC_021899.1|CTRC971_RS03790         LPHSRMMIHQPS--GGIIG--TSADIQLQAAEILTLKKHLSNILAECTGQ
NC_002620.2|TC_RS00415              LPHSRMMIHQPS--GGIIG--TSADIQLQAAEILTLKKHLSNILAECTGQ
NC_018624.1|B603_RS04655            LPHSRMMIHQPS--GGIIG--TSADIQLQAAEILTLKKHLANILSECTGQ
NC_007899.1|CF_RS00475              LPHSRMMIHQPS--GGIIG--TSADIQLQAAEILTLKKHLANILSECTGQ
NC_022439.1|CPE1_RS04425            LPHSRMMIHQPS--GGIIG--TSADIQLQAAEILTLKKHLANILSECTGQ
NC_002491.1|CPJ_RS04390             LPHSRMMIHQPS--GGIIG--TSADIQLQAAEILTLKKHLANILSECTGQ
NC_014225.1|WCW_RS07700             LPNSRIMIHQPS--GGVGG--TSADIALQAKEILFLKKRMNEILAECTGQ
NC_004342.2|LA_RS10655              LPNARIMMHQPM--GGATG--QASDIEIQAREVLKLKEILNSIYHKHTGK
NC_014330.1|BP951000_RS06325        TVNSRIMIHQPS--GGSRG--MVTDMEIQLRETIRLKAILNDIFVKHTGQ
NZ_CP013481.2|AT395_RS14595         LPNARIMIHQPL--GGARG--QASDIEIHAREILLLKDRLNRLLAVNTGQ
NC_015381.1|BGLA_RS11905            LPNARVMIHQPL--GGARG--QASDIEIQAREILYLRERLNKILADNTGQ
NC_007298.1|DARO_RS08860            LPNSRVMIHQPL--GGFQG--QASDIAIHAKEILSIRDRLNRIMAEHSGQ
NC_007404.1|TBD_RS08395             LPNSRVMIHQPL--GGFQG--QASDIEIHAKEILYLKARLNGMLAKHTGQ
NC_017223.1|BPTD_RS08945            LPNSRIMIHQPS--GGAQG--QASDIQIQAREILDLRERLNRILAENTGQ
NC_014153.1|TINT_RS08325            LPNSRIMIHQPS--GGAQG--QATDIEIQAREILYLRERLNGILAERTGQ
NC_017501.1|NMV_RS05385             LPNSRIMIHQPLISGGLGG--QASDIEIHARELLKIKEKLNRLMAKHCGR
NC_007606.1|SDY_RS01460             LPNSRVMIHQPL--GGYQG--QATDIEIHAREILKVKGRMNELMALHTGQ
NC_016845.1|KPHS_11400              LPNSRVMIHQPL--GGYQG--QATDIEIHAREILKVKGRMNELMAHHTGQ
NZ_CP027798.1|C7M65_RS17755         LPNSRVMIHQPL--GGYQG--QATDIEIHAREILKVKARMNELMAEHTGQ
NC_003143.1|YPO_RS16730             LPNSRVMIHQPL--GGFQG--QATDIEIHAKEILKVKSRMNELMAYHTGK
NC_010554.1|PMI_RS00555             LPNSRVMIHQPL--GGYQG--QATDIQIHAQEILKVKSRMNELMAQHTGK
NC_002516.2|PA1801                  LPHSRMMIHQPL--GGFQG--QASDIEIHAKEILFIKERLNQILAHHTGQ
NZ_CP015941.1|A9E85_RS09075         LPNSRVMIHQPL--GGYRG--QATDIEIHARETLAVRERLNNIMAKHTKK
NZ_LS992663.1|TM2540_RS02605        LPHSRIMIHQPS--GGYKG--QATDIEIHARETLKIKKLLNELYSKHTEQ
NC_017249.1|BJ6T_RS22825            LPNARIMVHQPS--GGFQG--QATDIMLHAQEILNLKKRLNEIYVKHTGQ
NC_014923.1|MESCI_RS22165           TPNARIMVHQPS--GGFQG--QASDIERHALDIIKLKRRLNEVYVKHTGK
CP002623.1|RLO149_c015830           LPNSRIMVHQPS--GGYQG--QATDIMIHAAETQKLKDRLNEIYVKHTGQ
NC_011757.1|MCHL_RS13005            LPNARIMVHQPS--GGFQG--QATDILIHAREIEALKKRLNEIYVKHTGR
NC_014414.1|PB2503_RS00650          LPNSRIMVHQPS--AGFQG--QASDIERHARDIIQTKKRLNEIYVEHTGQ
NC_017150.1|APA42C_RS07975          LPNARVMVHQPS--GGAQG--QASDIEIQAREILIIRQKLNEIYREHTGR
NC_017249.1|BJ6T_RS02810            LPNASLHVHQPL--GGFQG--QASDILIHANEMQETKRRITRLYAQHCGR
NZ_CP027798.1|C7M65_RS12590         LPNASLHVHQPL--GGFQG--QASDILIHAEEMKRTKDTVIRLYAQHCGL
NC_014923.1|MESCI_RS20395           LPNATILLHQPL--GGFQG--QASDIQRHAERIGRTKRHMTELYAQHCGR
NC_011027.1|CPAR_RS02090            LPHSRIMIHQPS--GGAQG--QETDILIQAREIEKIRHLLEDLLAKHTGQ
NC_002932.3|AYT24_RS07020           LPHSRIMIHQPS--GGAQG--QETDILIQAREIEKIRHLLEDLLAKHTGQ
NC_007512.1|PLUT_RS02000            LPHSRIMIHQPS--GGAQG--QESDIIIQAREIEKIRRLLEEILASHTGK
NC_011060.1|PPHA_RS11770            LPHSRIMIHQPS--GGAQG--QESDIVIQAREIEKIRTLLEELLAKHTGK
NC_010803.1|CLIM_RS02085            LPHSRIMIHQPS--GGAQG--QETDIIIQAREIEKIRKLLEELLAKHTGR
NC_007514.1|CAG_RS02075             LPHSRIMIHQPS--GGAQG--QETDIVIQAREIEKIRRLLEELLAKHTGQ
NC_011059.1|PAES_RS09165            LPHSRIMIHQPS--GGAQG--QETDILIQAREIEKIRKLLDEILAQHTGQ
NC_011026.1|CTHA_RS03615            LPHSRIMIHQPS--GGAQG--QETDIVIQAREIEKIRRLLEELFAQHTKQ
NC_011831.1|CAGG_RS03175            LPHATIHSHPAG--GGVEG--YAPDVQIAVDEMLRLQRLLREIMAKHSGQ
NC_012032.1|CHY400_RS14840          LPHATIHSHPAG--GGAEG--YAPDVQIAVDEMLRLQRLLREIMAKHSGQ
NC_009767.1|RCAS_RS17570            LPNATIHFHPAG--GGAEG--YAPDMERIVRELLRIQELGNSLLARDTGR
NC_011831.1|CAGG_RS10760            LPHSTIHMHPAG--GGARG--YAPDVEIMARELLRLQQLVRELLAKDTGQ
NC_012032.1|CHY400_RS07985          LPHSTIHMHPAG--GGARG--YAPDVEIMARELLRLQQLVRELLAKDTGQ
NC_009767.1|RCAS_RS07550            LPHSTIHMHPAG--GGARG--YAPDVEIMARELLREQQLIRELLAKDTGQ
NC_014960.1|ANT_RS09440             LPNATIHMHQPL--GGAQG--QATEIEIQAKEILRLKARLNQILAAHTGQ
NC_014960.1|ANT_RS08330             LPHATIHMHQPL--GGAQG--QASDIEIQAREILRLKSQLNQILSQCTGQ
NC_017079.1|CLDAP_RS03505           LPHATIHMHPAS--SGAQG--YTEDMRIAVREQERVQTQLFHLVGKHSGH
NC_013523.1|STHE_RS07045            LPNSRILIHQGS--SGFRG--SVPDIEIQARETINLTTKMTEIMAYHTGQ
NC_009706.1|CKL_RS16300             LPNSEIMIHQP--LGGFQG--QATDIGIHADRILRIKKKLNAIISERTGQ
NC_014393.1|CLOCEL_RS07880          LPNSEIMIHQP--LGGFKG--QATDIGIHAERILLMKKKLNSILSERTGQ
NC_015589.1|DESRU_RS19445           LPNSEILIHQPWMEGGIKG--QATDIKIHAEWMQRTKEKLNRLYSELTGQ
NC_012034.1|ATHE_RS03530            LPNSEIMIHQP--LGGVRG--QATDIKIHAEWILKIKNRINKILSERTGQ
NC_017545.1|LMOG_RS12775            LPNAEIMIHQP--LGGAQG--QATEIEIAARHILKIKERMNTIMAEKTGQ
NC_007795.1|SAOUHSC_00790           LPNAEVMIHQP--LGGAQG--QATEIEIAANHILKTREKLNRILSERTGQ
NZ_CM000753.1|BTHUR0008_RS2487      LPNSEVMIHQP--LGGAQG--QATEIEIAAKRILFLREKLNQILADRTGQ
NC_012659.1|BAA_RS26760             LPNSEAMIHQP--LGGAQG--QATEIEIAAKRILFLREKLNQILADRTGQ
CP002835.1|Geoth_0438               LPNSEIMIHQP--LGGAQG--QATEIEIAAKRILFLRDKLNRILSENTGQ
NZ_CM000753.1|BTHUR0008_RS1251      LPNSEIMIHQP--LGGAQG--QATEIEITAKRILKLKHDINKMIAEKTGQ
NC_012659.1|BAA_RS14260             LPNSEIMIHQP--LGGAQG--QATEIEITAKRILKLKHDINKMIAEKTGQ
NC_016894.1|AWO_RS11285             LPNSEIMIHQP--LGGAQG--QSTDVEIYAKRLIKTREKLNSILSERTGQ
NC_016048.1|OBV_RS08895             LPNAEIMIHQP--SAGTQG--QITDMAIHLKRLEIIKKRMNHIMAGNTGR
NC_021807.1|L897_RS01715            LPNAEYMIHQP--MGGTGGGTQQTDMAIAAEHLLKTRHRLEKILAQNAGK
NC_014494.1|SPAP_RS03585            LPNAEYMIHQP--MGGTGGGTQQTDMAIAAEHLLKTRNTLEKILAENSGQ
NC_013656.1|LLKF_RS03375            LPNAEYLIHQP--MGGTGQGTQQTDMAIVAEQLLKTRKRLEQILADNSNR
NC_021224.2|LBP_RS02860             LPNSEILIHQP--SGGAQG--QQTEIEIVAEEILKTRKKINQILADNSGQ
NC_016610.1|BFO_RS06545             LPHSRVLIHQPL--SGVQG--QASDMEIAVREVLRVKDELYRIISEHSGK
NC_009615.1|BDI_RS11975             LKHSRVMIHQPL--GGVQG--QASDIEITAREILKVKKELYTIISDHSGR
NC_015571.1|PGTDC60_RS06765         LPHSRVMIHQPL--GGMQG--QASDLEIAAREILRVKKELYTIISSHSGK
NC_009614.1|BVU_RS02275             LTHSRVMIHQPM--GGAQG--QASDIEITAREIQKLKKELYTIIADHSHT
NC_015164.1|BACSA_RS15470           LTHSRVMIHQPM--GGAQG--QASDIEITAREIQKLKKELYTIIAEHSHT
NC_019960.1|PREDE_RS05370           LPHGRVMIHQPL--GGVQG--QASDIEIEAREIQKFKKELYTIISNHSHQ
NC_021030.1|AL1_RS11945             LPHSRVMIHQPL--GGAQG--QASDIEITAREILKTKRELYEILSVHSGV
NC_017437.1|CTO_RS02330             TPHARIMIHQPSIGGTITG--QATDLDIHAREILKTKARIIDVYVEATGQ
NC_021899.1|CTRC971_RS02280         TPHARIMIHQPSIGGTITG--QATDLDIHAREILKTKARIIDVYVEATGQ
NC_002620.2|TC_RS03615              TPHARIMIHQPSIGGTITG--QATDLDIHAREILKTKARIIDVYVEATGQ
NC_018624.1|B603_RS01175            TPHSRIMIHQPSIGGPITG--QATDLDIHAREILKTKKRIVDVYLEATGQ
NC_007899.1|CF_RS03905              TPHSRIMIHQPSIGGPITG--QATDLDIHAREILKTKKRIVDVYVEATGQ
NC_022439.1|CPE1_RS01145            TPHSRIMIHQPSIGGPITG--QATDLDIHAREILKTKARIVDVYVEATHQ
NC_002491.1|CPJ_RS02665             TPHSRIMIHQPSIGGPITG--QATDLDIHAREILKTKARIIDVYVEATNQ
NC_014225.1|WCW_RS07030             TPQARIMIHQPMIGGVIQG--QATDLDIQAREILKTREKLVRIYMDATGK
NC_004342.2|LA_RS08045              WPNGKVMIHQPSIGGQIVA--PATDLKIHAEEILKTKTKLNQILADACGH
NC_021490.2|TPANIC_RS05145          LRNSRYLIHQPL--SGMRG--VATDIEIHARELEKTRSKLNALIASETGV
NC_016842.1|TPESAMD_RS05150         LRNSRYLIHQPL--SGMRG--VATDIEIHARELEKTRSKLNALIASETGV
NC_011244.1|BRE_RS03845             LPHARYLLHQPL--SGFKG--VATDIEIYTNELNKVKSELNDIIAKETGQ
NC_001318.1|BB_RS03835              LPFARYLLHQPL--SGFKG--VATDIEIYTNELNKVKKELNNIISKETGQ
NC_017545.1|LMOG_RS05810            LPNTRYMIHQPA--GGVQG--QSTEIEIEAKEIIRMRERINRLIAEATGQ
NC_017150.1|APA42C_RS10430          LPNTRFLLHQPM--GGVRG--PATDIDIEAREIIKMRERLNRIFAKETGH
NC_002516.2|PA3326                  LPNTRFLLHQPS--GGIQG--PASNIEIYRREIVRMKERLDRIFAEATGQ
NC_015381.1|BGLA_RS10150            LPQTRFLIHQPS--GGASG--QASDIAIQAQEIVKARERIAAVIARECGQ
                                                            ::                        

RVBD2461c_clpP                      PIERIEADSDRDRWFTAAEALEYGFVDHIITRAH--------------VN
NC_018289.1|MSMEI_RS22845           PIERIEADSDRDRWFTAQEALEYGFVDHIITSAS--------------VN
NC_012522.1|ROP_RS05335             TVEQITADSDRDRWFTAQQALEYGFVDHVVSRAA--------------QA
NZ_LR134352.1|EL493_RS11475         SVEQVTEDADRDRWFTAKEALEYGFIDHVVTHAN--------------QA
NC_016932.2|CP316_RS08105           TFEQITKDSDRDRWFTAAQAKEYGIVDHVIASAQ--------------GP
NC_008278.1|FRAAL_RS08265           PIEQIERDSDRDRWFTAEEAKDYGFVDHVVQQAR--------------QV
NC_008278.1|FRAAL_RS18675           TVEQIEADSDRDRWFTAEEARDYGLVDHVVERAD--------------QV
NC_013510.1|TCUR_RS07530            TVEQIERDSDRDRWFTAEEAKAYGFVDHVVRSAN--------------QV
NC_012522.1|ROP_RS06090             PVEQIAEDSDRDRWFTADEARDYGIVDRVVSSFA--------------EI
NC_003888.3|SCO7281                 SPETISRDGDRDRWFTAEEAREYGMVDQVVQSLA--------------DV
NZ_LR134352.1|EL493_RS11320         PFDRIYEDSLHDRWFTAAQAKEYGFVDHIVESFD--------------QV
NZ_CP010413.1|RY69_RS05575          TVEEIYRDNEYDHWFTAQEALDYGFVDKLVTTPD--------------TI
NC_003888.3|SCO2619                 TIEQITRDSDRDRWFDAFEAKEYGLIDDVIATAA--------------GM
RVBD2460c_clpP2                     DAGVIRKDTDRDKILTAEEAKDYGIIDTVLEYR---------------KL
NC_018289.1|MSMEI_RS22840           DPAQIRKDTDRDKILTAEEAKEYGIIDTVLQYR---------------KL
NC_012522.1|ROP_RS05330             DADVIRKDTDRDKILTAAEAKDYGIIDDVLEYR---------------KL
NC_016932.2|CP316_RS08100           TPEQVRIDTDRDKILTAQEAVEYGIIDQVFDYR---------------KL
NZ_LR134352.1|EL493_RS11480         SEEQVRKDTDRDKILTAEEAKDYGIVDQVFDYR---------------KL
NC_013510.1|TCUR_RS07535            PIEKVRKDIERDKILTAEDAKAYGLVDDVFVSR---------------KR
NC_003888.3|SCO2618                 PVEKIREDIERDKILTAEDALSYGLIDQIITTR---------------KM
NC_008278.1|FRAAL_RS08270           KEEDIRKDIERDKIFSADEAKEYGLIDEVIKTR---------------KS
NC_008278.1|FRAAL_RS18670           SETEIRRDTERDKIFSAAEAKEYGLVDDVITSR---------------KS
NC_003888.3|SCO1238                 TPGQVAADLERDTVLDARQAREYGLVDRIVPGR---------------RT
NC_012522.1|ROP_RS06095             TVERLRRDTDRDRIFTAQEAIDYGLADTVVVD------------------
NC_003888.3|SCO7280                 DVATLRADMDRDKVFTAQEAVAYGLADEVLARR---------------LT
NZ_LR134352.1|EL493_RS11315         TPETLRRDTDRDRVFTADTAPEYGLVDMVLHER---------------E-
NZ_CP010413.1|RY69_RS05570          DVEKIRRDIEVDTFLTADEAKDYGIVDEVLAHR---------------Q-
NC_014926.1|THEAM_RS00685           PVEKVEQDTERDYFMSAEEAKEYGLIDKVLTRR---------------GG
NC_015185.1|DESTER_RS00050          SLRKIEKDTERDYFMSAEEAQKYGLIDKVLTRR---------------GE
NC_012438.1|SULAZ_RS01845           PIEKIEADTERDYFMSAEEAKEYGLIDKVIYKR---------------GE
NC_013799.1|HTH_RS03860             PLERIERDVERDYFMSSEEAREYGIVDRVIAKR---------------Q-
NC_013894.1|THAL_RS02895            PLSKVEQDVERDYFMSAYEAMEYGIVDKVIEKR---------------E-
NC_000918.1|AQ_RS05255              PKDKIANDIERDYFMSPYEAKDYGLIDKVIEKR---------------E-
NC_015589.1|DESRU_RS05125           PLDKIARDTERDFFMSAEAAKEYGIIDEVMPYR---------------K-
NC_014377.1|TOCE_RS08860            PLERIERDTERDYFMSAVEAKQYGLIDEVIYKR---------------TK
NC_021490.2|TPANIC_RS02480          SEEQVREDMERDFFLSAEQACSYGIVDTVMKRR---------------KH
NC_016842.1|TPESAMD_RS02480         SEEQVREDMERDFFLSAEQACSYGIVDTVMKRR---------------KH
NC_011244.1|BRE_RS03105             SKEKLALDIERDYFMTPEGALNYGIIDSILVRN-----------------
NC_001318.1|BB_RS03085              DKEKLALDMERDYFMTSSDALKYGLIDSILVRE-----------------
NC_017437.1|CTO_RS03840             SVEKIIEDSERDFFMGAEEAIAYGLIDKVISSA---------------KE
NC_021899.1|CTRC971_RS03790         SVEKIIEDSERDFFMGAEEAIAYGLIDKVISSA---------------KE
NC_002620.2|TC_RS00415              PVEKIIEDSERDFFMGAEEAIAYGLIDKVVSSA---------------KE
NC_018624.1|B603_RS04655            PVEKIIEDSERDFFMGAEDAISYGLIDKVVSSA---------------KD
NC_007899.1|CF_RS00475              PVEKIIEDSERDFFMGAEDAISYGLIDKVVSSA---------------KD
NC_022439.1|CPE1_RS04425            PVEKIIEDSERDFFMGAEEAISYGLIDKVVTSA---------------KE
NC_002491.1|CPJ_RS04390             PVEKIIEDSERDFFMGAEEAISYGLIDKVVTSA---------------KE
NC_014225.1|WCW_RS07700             TEEKIAKDLERDLFMSPEEAKEYGLIDNIIEKK---------------TG
NC_004342.2|LA_RS10655              TVEQIQKDTERNFYMTADEAKNYGIIDTVIQID---------------RK
NC_014330.1|BP951000_RS06325        ELKKLEADMDRDYFMSAEEAKEYGIIDKVFSS----------------RE
NZ_CP013481.2|AT395_RS14595         PLETIARDTDRDNFKSATDAVEYGLIDRVLEKR---------------P-
NC_015381.1|BGLA_RS11905            DVERIARDTDRDNFMSSDDAKAYGLIDHVTAKR---------------P-
NC_007298.1|DARO_RS08860            PLERIEKDTDRDNFLSAAEAAEYGLIDKVLTRR---------------DA
NC_007404.1|TBD_RS08395             SLEVIDRDTDRDNFMSAEDSVKYGLVDKVLTSR---------------NE
NC_017223.1|BPTD_RS08945            PVERIAVDTERDNFMSAEDAVSYGLVDKVLTSR---------------AQ
NC_014153.1|TINT_RS08325            TLEKIGIDTERDFFMSAEEAKDYGLIDEVISKR---------------S-
NC_017501.1|NMV_RS05385             DLADLERDTDRDNFMSAEEAKEYGLIDQILENR---------------AS
NC_007606.1|SDY_RS01460             SLEQIERDTERDRFLSAPEAVEYGLVDSILTHR---------------N-
NC_016845.1|KPHS_11400              SLEQIERDTERDRFLSAAEAVEYGLVDSILTHR---------------N-
NZ_CP027798.1|C7M65_RS17755         PLEQIERDTERDRFMTADEAVEYGLVDGILTHR---------------S-
NC_003143.1|YPO_RS16730             SLEEIERDTERDRFLSAEQSVEYGLVDSVFTRR---------------D-
NC_010554.1|PMI_RS00555             SIEEIERDTERDRFLSANEALEYGLVDKVYTQR---------------S-
NC_002516.2|PA1801                  PLDVIARDTDRDRFMSGDEAVKYGLIDKVMTQR---------------DL
NZ_CP015941.1|A9E85_RS09075         TPDQIMRDTERDNFMSATQAMEYGLIDKVLYDR---------------QV
NZ_LS992663.1|TM2540_RS02605        ALKHIEKSMERDNFMSPGEAKKFGLVDNIISSR---------------DA
NC_017249.1|BJ6T_RS22825            TYKTIEDALERDKFLTANDAKEFGLVDKVIDKR---------------AE
NC_014923.1|MESCI_RS22165           SYEEIEKTLDRDHFMTADEAKDFGLIDKVISSR---------------EA
CP002623.1|RLO149_c015830           TLKKVENALERDNFMSPEEAKDFGLIDEIVENR---------------SK
NC_011757.1|MCHL_RS13005            EYETIHQALERDNFMTADAAKEFGLIDDILHKR---------------PE
NC_014414.1|PB2503_RS00650          DYETIERTLDRDTFMTPEDALDFGLIDQVLEKR---------------AV
NC_017150.1|APA42C_RS07975          TLEEIEQKLERDTYMSAQEAQSFGIVDEVISHH---------------KA
NC_017249.1|BJ6T_RS02810            TEPEVERTLDRDHFMTAQQGVEWGLIDRVFAER---------------EA
NZ_CP027798.1|C7M65_RS12590         SYEEVERVLDRDRFMTADEAAAWGLIDRVLRAR-----------------
NC_014923.1|MESCI_RS20395           TYEEVERTLDRDHFMTAREAQAWGIVDHVFDTR---------------KK
NC_011027.1|CPAR_RS02090            NVKTIREDSERDRWMNATEAKEYGLIDQIFEK----------------RP
NC_002932.3|AYT24_RS07020           EVSRIREDSERDRWMSAVEAKEYGLIDQIFEK----------------RP
NC_007512.1|PLUT_RS02000            DVQQVREDSERDRWMNAEEALDYGIIDQVFAK----------------RP
NC_011060.1|PPHA_RS11770            DVKQIREDSERDRWMNAPEALDYGIIDAIFEK----------------RP
NC_010803.1|CLIM_RS02085            DVQQIREDSERDRWMNAAEALEYGIIDQVFEK----------------RP
NC_007514.1|CAG_RS02075             PVEKVREDSERDRWMNPQEALEYGLIDAIFEK----------------RP
NC_011059.1|PAES_RS09165            DVQKIRSDSERDRWMNAEEAKAYGIIDQIFDR----------------RP
NC_011026.1|CTHA_RS03615            DVVKVREDSERDRWMNAQEAKEYGIIDEIFDR----------------RK
NC_011831.1|CAGG_RS03175            TVERLEADFSRDFYMTASQAVEYGLIDAILTP----------------R-
NC_012032.1|CHY400_RS14840          PVERLEADFSRDFYMTAPQALEYGLIDAILTPN---------------RS
NC_009767.1|RCAS_RS17570            TVEEITRDFSRDRFMTAQEAREYGFIDAILES----------------KK
NC_011831.1|CAGG_RS10760            PIERIAKDFDRDLFMTPEQAKEYGIIDEILIR----------------ED
NC_012032.1|CHY400_RS07985          PIERIAKDFDRDLFMTPEQAKEYGIIDEILTR----------------ED
NC_009767.1|RCAS_RS07550            PLERIARDFDRDLFMDPQQAKEYGIIDEILTR----------------ED
NC_014960.1|ANT_RS09440             TVETIQRDTERDRYMDAHQAMEYGLVDHIMEVP-------------AFKR
NC_014960.1|ANT_RS08330             PMDVIERDTERDFYMDSYQAVEYGLVDKVL-------------------E
NC_017079.1|CLDAP_RS03505           TWKEIEEEFTRDRYMNAIEAKKFGLVDHVLGSTDDIVVVTKEGRIAFAHE
NC_013523.1|STHE_RS07045            SFERVKRDTERDYFMSAQEAKEYGIVDHVLEP----------------AK
NC_009706.1|CKL_RS16300             SIEKVEKDTERDNFMTAEEAKEYGLIDEVFTKKK----------------
NC_014393.1|CLOCEL_RS07880          PLEVIEKDTERDNFMTADKAKDYGLIDEVIAKHK----------------
NC_015589.1|DESRU_RS19445           PLERIKRNMERDYYMTAEEAKEYGLIDAVMIKK-----------------
NC_012034.1|ATHE_RS03530            PIEVIERDTDRDFFMTAEEALKYGIIDKVIERRP----------------
NC_017545.1|LMOG_RS12775            PYEVIARDTDRDNFMTAQEAKDYGLIDDIIINKSGLKG------------
NC_007795.1|SAOUHSC_00790           SIEKIQKDTDRDNFLTAEEAKEYGLIDEVMVPETK---------------
NZ_CM000753.1|BTHUR0008_RS2487      PLEVLQRDTDRDNFMTAEKALEYGLIDKIFTNR-----------------
NC_012659.1|BAA_RS26760             PLEVLQRDTDRDNFMTAEKALEYGLIDKIFTNR-----------------
CP002835.1|Geoth_0438               PIDVIERDTDRDNFMTAQKAQEYGIIDRVLTRVDEK--------------
NZ_CM000753.1|BTHUR0008_RS1251      PIERVAHDTERDYFMTAEEAKEYGIVDDVVTKK-----------------
NC_012659.1|BAA_RS14260             PIERVAHDTERDYFMTAEEAKAYGIVDDVVTKK-----------------
NC_016894.1|AWO_RS11285             PLETIAKDTDRDNFMDPDEAKLYGLIDEIIVSR-----------------
NC_016048.1|OBV_RS08895             SVEEITAACERDNFMSAEEAKDFGLIDKIITNH-----------------
NC_021807.1|L897_RS01715            TIKQIHKDAERDYWMSAEETLAYGFIDEIMENNELK--------------
NC_014494.1|SPAP_RS03585            SMEKVHADAERDNWMSAQETLEYGFIDEIMANNSLN--------------
NC_013656.1|LLKF_RS03375            SLEQIHKDAERDHWMDAKETLEYGFIDEIMENNSLK--------------
NC_021224.2|LBP_RS02860             SVEKLNHDTERDNYLSAQEAKDYGLIDDIMENNKLK--------------
NC_016610.1|BFO_RS06545             PYEVISRDSDRDYWMNAQEAQEYGMVDEIMKRK-----------------
NC_009615.1|BDI_RS11975             PYEEIERDGDRDFWMTAEEAKKYGMIDDVLTRK-----------------
NC_015571.1|PGTDC60_RS06765         PVEQVEKDSDRDYWMTAPEALEYGMIDKILEKNRK---------------
NC_009614.1|BVU_RS02275             DFDKVWADSDRDYWMTAQEAKEYGMIDEVLSRKPAAL-------------
NC_015164.1|BACSA_RS15470           DFDKVWADSDRDYWMTAQEAKEYGMIDEVLSRK---------------SA
NC_019960.1|PREDE_RS05370           TYEKVWQDSDRNYWMTAEEAKEYGMIDTVLARKQ----------------
NC_021030.1|AL1_RS11945             PVKKIEKDADRDYWLSAREAKDYGLIDEVLSKRDK---------------
NC_017437.1|CTO_RS02330             SREVIEKAIDRDMWMSANEAMEFGLLDGILFSFNDL--------------
NC_021899.1|CTRC971_RS02280         SREVIEKAIDRDMWMSANEAMEFGLLDGILFSFNDL--------------
NC_002620.2|TC_RS03615              SREVIEKAIDRDMWMSANEAMEFGLLDGILFSFNDL--------------
NC_018624.1|B603_RS01175            SREVIEKAIDRDTWMTADEAKDFGLLDGILFSFNDL--------------
NC_007899.1|CF_RS03905              PREVIEKAIDRDMWMTADEAKDFGLLDGILFSFNDL--------------
NC_022439.1|CPE1_RS01145            PRDVIEKAIDRDMWMTADEAKDFGLLDGILFSFNDL--------------
NC_002491.1|CPJ_RS02665             PRDIIEKAIDRDMWMTANEAKDFGLLDGILFSFNDL--------------
NC_014225.1|WCW_RS07030             DYETIDRAIDRDTWMSAEEAKEFGLIDAIIDSYKSL--------------
NC_004342.2|LA_RS08045              PISKLEEDTDRDYYMDAEEAIKYGIVDKLATKIDFN--------------
NC_021490.2|TPANIC_RS05145          SLDKVAQDTNRDYWLDASQALEYGLISNLIEKR---------------AD
NC_016842.1|TPESAMD_RS05150         SLDKVAQDTNRDYWLDASQALEYGLISNLIEKRA--------------DL
NC_011244.1|BRE_RS03845             ELNKVEKDTDRDFWLDSESAVKYGLVFQIITTRL--------------EL
NC_001318.1|BB_RS03835              KISKIEKDTDRDFWLDSSAAKKYGLVFEVVETKY--------------QL
NC_017545.1|LMOG_RS05810            SYEQISKDTDRNFWLSVNEAKDYGIVNEIIENRD--------------GL
NC_017150.1|APA42C_RS10430          SYEKVAKDTDRNYWMSAKEAIDYGLVTKIISKLS--------------DL
NC_002516.2|PA3326                  TPEKISADTERDFWLNAEEAVQYGLVNKIIVSER--------------EI
NC_015381.1|BGLA_RS10150            PLARVLEDIERDRWMPAQEALRYGLVARVVERRA--------------EL
                                        :      :          :*:   :                     

RVBD2461c_clpP                      GE-AQ----------------------
NC_018289.1|MSMEI_RS22845           GE-GPGAGLDK----------------
NC_012522.1|ROP_RS05335             GG-TGQ---------------------
NZ_LR134352.1|EL493_RS11475         K--------------------------
NC_016932.2|CP316_RS08105           LS-N-----------------------
NC_008278.1|FRAAL_RS08265           PSEGPVS--------------------
NC_008278.1|FRAAL_RS18675           PSGVGGAGIGPRRAAGRTGFGPAGSAR
NC_013510.1|TCUR_RS07530            PSEGPVS--------------------
NC_012522.1|ROP_RS06090             APHTTAPRIGL----------------
NC_003888.3|SCO7281                 RPAATRRRMGL----------------
NZ_LR134352.1|EL493_RS11320         VPNRHRIGITA----------------
NZ_CP010413.1|RY69_RS05575          GNNQQGE--------------------
NC_003888.3|SCO2619                 PGGGGTGA-------------------
RVBD2460c_clpP2                     SAQTA----------------------
NC_018289.1|MSMEI_RS22840           SAQTS----------------------
NC_012522.1|ROP_RS05330             SAQK-----------------------
NC_016932.2|CP316_RS08100           NG-------------------------
NZ_LR134352.1|EL493_RS11480         SGQK-----------------------
NC_013510.1|TCUR_RS07535            RPAVVSP--------------------
NC_003888.3|SCO2618                 DNSSLR---------------------
NC_008278.1|FRAAL_RS08270           SRLATTR--------------------
NC_008278.1|FRAAL_RS18670           TTVRPVTGAA-----------------
NC_003888.3|SCO1238                 PPASSGAR-------------------
NC_012522.1|ROP_RS06095             ---------------------------
NC_003888.3|SCO7280                 RV-------------------------
NZ_LR134352.1|EL493_RS11315         ---------------------------
NZ_CP010413.1|RY69_RS05570          ---------------------------
NC_014926.1|THEAM_RS00685           ---------------------------
NC_015185.1|DESTER_RS00050          ---------------------------
NC_012438.1|SULAZ_RS01845           NV-------------------------
NC_013799.1|HTH_RS03860             ---------------------------
NC_013894.1|THAL_RS02895            ---------------------------
NC_000918.1|AQ_RS05255              ---------------------------
NC_015589.1|DESRU_RS05125           ---------------------------
NC_014377.1|TOCE_RS08860            AGEKR----------------------
NC_021490.2|TPANIC_RS02480          AQV------------------------
NC_016842.1|TPESAMD_RS02480         AQV------------------------
NC_011244.1|BRE_RS03105             ---------------------------
NC_001318.1|BB_RS03085              ---------------------------
NC_017437.1|CTO_RS03840             TKDKSIAS-------------------
NC_021899.1|CTRC971_RS03790         TKDKSIAS-------------------
NC_002620.2|TC_RS00415              TKDKNIVS-------------------
NC_018624.1|B603_RS04655            TKDKDTIS-------------------
NC_007899.1|CF_RS00475              TKDKDTIS-------------------
NC_022439.1|CPE1_RS04425            TKDKDSSSS------------------
NC_002491.1|CPJ_RS04390             TN-KDTSST------------------
NC_014225.1|WCW_RS07700             QDDN-----------------------
NC_004342.2|LA_RS10655              QTE------------------------
NC_014330.1|BP951000_RS06325        ---------------------------
NZ_CP013481.2|AT395_RS14595         ---------------------------
NC_015381.1|BGLA_RS11905            ---------------------------
NC_007298.1|DARO_RS08860            A--------------------------
NC_007404.1|TBD_RS08395             AGN------------------------
NC_017223.1|BPTD_RS08945            T--------------------------
NC_014153.1|TINT_RS08325            ---------------------------
NC_017501.1|NMV_RS05385             LQF------------------------
NC_007606.1|SDY_RS01460             ---------------------------
NC_016845.1|KPHS_11400              ---------------------------
NZ_CP027798.1|C7M65_RS17755         ---------------------------
NC_003143.1|YPO_RS16730             ---------------------------
NC_010554.1|PMI_RS00555             ---------------------------
NC_002516.2|PA1801                  AV-------------------------
NZ_CP015941.1|A9E85_RS09075         AGHSTDL--------------------
NZ_LS992663.1|TM2540_RS02605        MALLHK---------------------
NC_017249.1|BJ6T_RS22825            EPAAKPQ--------------------
NC_014923.1|MESCI_RS22165           AEGALA---------------------
CP002623.1|RLO149_c015830           DDAET----------------------
NC_011757.1|MCHL_RS13005            PAAA-----------------------
NC_014414.1|PB2503_RS00650          ASGDEG---------------------
NC_017150.1|APA42C_RS07975          TETGKKDKSHP----------------
NC_017249.1|BJ6T_RS02810            A--------------------------
NZ_CP027798.1|C7M65_RS12590         ---------------------------
NC_014923.1|MESCI_RS20395           AA-------------------------
NC_011027.1|CPAR_RS02090            APENAG---------------------
NC_002932.3|AYT24_RS07020           APKSEE---------------------
NC_007512.1|PLUT_RS02000            APEKKD---------------------
NC_011060.1|PPHA_RS11770            APEKKD---------------------
NC_010803.1|CLIM_RS02085            APEKVD---------------------
NC_007514.1|CAG_RS02075             TPEKKD---------------------
NC_011059.1|PAES_RS09165            ALDKKDA--------------------
NC_011026.1|CTHA_RS03615            APEEAK---------------------
NC_011831.1|CAGG_RS03175            ---------------------------
NC_012032.1|CHY400_RS14840          ---------------------------
NC_009767.1|RCAS_RS17570            LPASTPA--------------------
NC_011831.1|CAGG_RS10760            VKK------------------------
NC_012032.1|CHY400_RS07985          VKK------------------------
NC_009767.1|RCAS_RS07550            LPAASERR-------------------
NC_014960.1|ANT_RS09440             LPGL-----------------------
NC_014960.1|ANT_RS08330             PPTK-----------------------
NC_017079.1|CLDAP_RS03505           LPEFTNGAG------------------
NC_013523.1|STHE_RS07045            LVTATS---------------------
NC_009706.1|CKL_RS16300             ---------------------------
NC_014393.1|CLOCEL_RS07880          ---------------------------
NC_015589.1|DESRU_RS19445           ---------------------------
NC_012034.1|ATHE_RS03530            ---------------------------
NC_017545.1|LMOG_RS12775            ---------------------------
NC_007795.1|SAOUHSC_00790           ---------------------------
NZ_CM000753.1|BTHUR0008_RS2487      ---------------------------
NC_012659.1|BAA_RS26760             ---------------------------
CP002835.1|Geoth_0438               ---------------------------
NZ_CM000753.1|BTHUR0008_RS1251      ---------------------------
NC_012659.1|BAA_RS14260             ---------------------------
NC_016894.1|AWO_RS11285             ---------------------------
NC_016048.1|OBV_RS08895             ---------------------------
NC_021807.1|L897_RS01715            ---------------------------
NC_014494.1|SPAP_RS03585            ---------------------------
NC_013656.1|LLKF_RS03375            ---------------------------
NC_021224.2|LBP_RS02860             ---------------------------
NC_016610.1|BFO_RS06545             ---------------------------
NC_009615.1|BDI_RS11975             ---------------------------
NC_015571.1|PGTDC60_RS06765         ---------------------------
NC_009614.1|BVU_RS02275             ---------------------------
NC_015164.1|BACSA_RS15470           L--------------------------
NC_019960.1|PREDE_RS05370           ---------------------------
NC_021030.1|AL1_RS11945             ---------------------------
NC_017437.1|CTO_RS02330             ---------------------------
NC_021899.1|CTRC971_RS02280         ---------------------------
NC_002620.2|TC_RS03615              ---------------------------
NC_018624.1|B603_RS01175            ---------------------------
NC_007899.1|CF_RS03905              ---------------------------
NC_022439.1|CPE1_RS01145            ---------------------------
NC_002491.1|CPJ_RS02665             ---------------------------
NC_014225.1|WCW_RS07030             ---------------------------
NC_004342.2|LA_RS08045              ---------------------------
NC_021490.2|TPANIC_RS05145          LPKK-----------------------
NC_016842.1|TPESAMD_RS05150         PKK------------------------
NC_011244.1|BRE_RS03845             EKFIS----------------------
NC_001318.1|BB_RS03835              EEFISA---------------------
NC_017545.1|LMOG_RS05810            K--------------------------
NC_017150.1|APA42C_RS10430          H--------------------------
NC_002516.2|PA3326                  TLPGQ----------------------
NC_015381.1|BGLA_RS10150            ADR------------------------
                                                               
