# Supplementary material for: The essential M. tuberculosis Clp protease is functionally asymmetric in vivo
Source: Sci Adv. 2022 May 4;8(18):eabn7943. doi: 10.1126/sciadv.abn7943 (PMC9067928; doi:10.1126/sciadv.abn7943)
Supplement: Supplementary file 3 — Data S1 to S3 [file sciadv.abn7943_data_s1_to_s3.zip › sciadv.abn7943_data_s2.fasta]

>RVBD2460c_clpP2
VNSQNSQIQPQARYILPSFIEHSSFGVKESNPYNKLFEERIIFLGVQVDDASANDIMAQLLVLESLDPDRDITMYINSPGGGFTSLMAIYDTMQYVRADIQTVCLGQAASAAAVLLAAGTPGKRMALPNARVLIHQPSLSGVIQGQFSDLEIQAAEIERMRTLMETTLARHTGKDAGVIRKDTDRDKILTAEEAKDYGIIDTVLEYRKLSAQTA
>RVBD2461c_clpP
VSQVTDMRSNSQGLSLTDSVYERLLSERIIFLGSEVNDEIANRLCAQILLLAAEDASKDISLYINSPGGSISAGMAIYDTMVLAPCDIATYAMGMAASMGEFLLAAGTKGKRYALPHARILMHQPLGGVTGSAADIAIQAEQFAVIKKEMFRLNAEFTGQPIERIEADSDRDRWFTAAEALEYGFVDHIITRAHVNGEAQ
>NZ_CP013481.2|AT395_RS14595
MTRSELLAQLASQTHSSALETQGLGLVPMVVEQSGRGERAYDIYSRLLKERIIFLVGEVNDQSANLVVAQLLFLESENPDKEISMYINSPGGSVSAGLAIYDTMKFVKPAVSTLCLGMAASMGAFLLAAGEKGKRFALPNARIMIHQPLGGARGQASDIEIHAREILLLKDRLNRLLAVNTGQPLETIARDTDRDNFKSATDAVEYGLIDRVLEKRP
>NC_021490.2|TPANIC_RS02480
MHNLVPYVIEQSGGGERSYDIFSRLLKDRIIFVDGEITDAVADLVVAQLLFLESQNPDKDISLYINSPGGAVTAGLAVYDTMQHICPEVQTICLGQASSMAAVLLAGGAPGKRFALPSSRVMIHQPWGGVQGQASDVCIQAQEILRLKTLTIAYFALHTGQSEEQVREDMERDFFLSAEQACSYGIVDTVMKRRKHAQV
>NC_021490.2|TPANIC_RS05145
MRCDATQEKRAHSESGESVFFQKFLETRQILLSGEISKDLAEGIVRQLFVLESLSVSKPIYMYVDSPGGDVDAGYAIFDVIRFVKTPVYTIGMGLVASAGVLVLLAAKKDCRFGLRNSRYLIHQPLSGMRGVATDIEIHARELEKTRSKLNALIASETGVSLDKVAQDTNRDYWLDASQALEYGLISNLIEKRADLPKK
>NC_011757.1|MCHL_RS13005
MRDPVDYFHNSLVPMVVEQSSRGERAFDIYSRLLRERIIFLTGPVEDQGASLIVAQLLFLEAENPKKEISFYINSPGGVVTSGLSIYDTMQFIRCPVTTLCVGQAASMGSLLLAAGEAGHRFALPNARIMVHQPSGGFQGQATDILIHAREIEALKKRLNEIYVKHTGREYETIHQALERDNFMTADAAKEFGLIDDILHKRPEPAAA
>NC_017437.1|CTO_RS02330
MPEGEMMHKLQDVIDRKLLDSRRIFFSEPVTEKSATEAIKKLWYLELTNPGQPIVFVINSPGGSVDAGFAVWDQIKMISSPLTTVVTGLAASMGSVLSLCAVPGRRFATPHARIMIHQPSIGGTITGQATDLDIHAREILKTKARIIDVYVEATGQSREVIEKAIDRDMWMSANEAMEFGLLDGILFSFNDL
>NC_017437.1|CTO_RS03840
MTLVPYVVEDTGRGERAMDIYSRLLKDRIVMIGQEITEPLANTVIAQLLFLMSEDPTKDIQIFINSPGGYITAGLAIYDTIRFLGCDVNTYCIGQAASMGALLLSAGTKGKRYALPHSRMMIHQPSGGIIGTSADIQLQAAEILTLKKHLSNILAECTGQSVEKIIEDSERDFFMGAEEAIAYGLIDKVISSAKETKDKSIAS
>NZ_CP010413.1|RY69_RS05575
MSNAFATLPVMAGDDVPAGPVDPIFNRLLKDRIIWMGEEVKDDMANRICAQLLMLAAEDPKKDIWLYINSPGGSITAGMAIYDTMQLIEPDVATVGLGMCASMGQFLLSSGTKGKRYLTSHARVLMHQPSGGIGGTATDVRINAELIMDMKKTMSELTAEQTGHTVEEIYRDNEYDHWFTAQEALDYGFVDKLVTTPDTIGNNQQGE
>NZ_CP010413.1|RY69_RS05570
MASEEAKFAARADRLAGRQGVAGFMPAAAPTNRYIMPQFVEKTPYGMKTQDAYSRLFEDRIIFLGVQVDDASADDVMAQLLVLESQDPNRDVMMYINSPGGSMTAMTAIYDTMQYIKPDVQTVCLGQAASAAAILLASGTKGKRLMLPNARVLIHQPAIDQGFGKATEIEIQAKEMLRMREWLEETLAKHTGQDVEKIRRDIEVDTFLTADEAKDYGIVDEVLAHRQ
>NC_015571.1|PGTDC60_RS06765
MNEFKKYATRHIGLNAQALDDYTRIQSSYISPTIIEERQLNVAQMDVFSRLMMDRIIFLGTQIDDYTANVIQAQLLYLDSADPGKDISIYLNSPGGSVYAGYGIYDTMQYIGCDVATICTGMAASMASVLLVAGTKGKRFALPHSRVMIHQPLGGMQGQASDLEIAAREILRVKKELYTIISSHSGKPVEQVEKDSDRDYWMTAPEALEYGMIDKILEKNRK
>NC_011026.1|CTHA_RS03615
MANINFGFENFAKKELYSSRTESSINNMLVPMVIETSGRGERAFDIFSRLLRERIIFLGTPIDDHSASLIMAQLIYLESEDPERDIFMYINSPGGSVSAGLGLYDTMQYIRPDVSTVCVGMAASMGAFLLASGTAGKRASLPHSRIMIHQPSGGAQGQETDIVIQAREIEKIRRLLEELFAQHTKQDVVKVREDSERDRWMNAQEAKEYGIIDEIFDRRKAPEEAK
>NC_011831.1|CAGG_RS03175
MPSIPVPTIVERTSRGERSWDIFSRLLKERVIIIGEPIDDELASSVVAQLLVLQQQDPERDIWMYINSPGGVIRAGLAIYDTMQLVTPDVCTVCVGRAASMATVLLCAGAKGKRFALPHATIHSHPAGGGVEGYAPDVQIAVDEMLRLQRLLREIMAKHSGQTVERLEADFSRDFYMTASQAVEYGLIDAILTPR
>NC_011831.1|CAGG_RS10760
MVVESTSRGERAFDIYSRLLKERIVILGTPIDDQIANLIVAQLLFLESEDPDRDIWLYINSPGGSVTAGLGIYDTMHHIRPDVATVCVGMAGSMATPILAGGAKGKRYSLPHSTIHMHPAGGGARGYAPDVEIMARELLRLQQLVRELLAKDTGQPIERIAKDFDRDLFMTPEQAKEYGIIDEILIREDVKK
>NC_014926.1|THEAM_RS00685
MEEILNQFVPIVIEQTGRGERAYDIYSRLLKDRIVMLGTPIDDHVANLIVAQLLFLEAEDPEKDIYLYINSPGGVVTAGLAIYDTMQYIKPDVVTICMGQAASMGAVLLAAGAKGKRFALPHARIMIHQPLGGFQGQATDIEIHAKEILRLKRMLNEILAKHTRQPVEKVEQDTERDYFMSAEEAKEYGLIDKVLTRRGG
>NC_002516.2|PA1801
MSRNSFIPHVPDIQAAGGLVPMVVEQSARGERAYDIYSRLLKERIIFLVGQVEDYMANLVVAQLLFLEAENPEKDIHLYINSPGGSVTAGMSIYDTMQFIKPNVSTTCIGQACSMGALLLAGGAAGKRYCLPHSRMMIHQPLGGFQGQASDIEIHAKEILFIKERLNQILAHHTGQPLDVIARDTDRDRFMSGDEAVKYGLIDKVMTQRDLAV
>NC_002516.2|PA3326
MKTDDKDREGGDSHGAIGAKLMEYALKVRKVFVTGGVDEKMAKDVVQQLHILASISDDPIYMFVNSPGGHVESGDMIFDAIRFITPKVIMIGSGSVASAGALIYAAADKENRYSLPNTRFLLHQPSGGIQGPASNIEIYRREIVRMKERLDRIFAEATGQTPEKISADTERDFWLNAEEAVQYGLVNKIIVSEREITLPGQ
>NC_012522.1|ROP_RS05330
MTNLFDPRSLGGQAPAGPQSRYILPSFIEHSSYGVKESNPYNKLFEERIIFLGVQVDDASANDVMAQLLVLESLDPDRDITMYINSPGGSFTSLMAIYDTMQYVRADITTVCLGQAASAAAVLLAAGTPGKRLALPNARVLIHQPATGGIQGQVSDLEIQAAEIERMRRLMETTLAKHTGKDADVIRKDTDRDKILTAAEAKDYGIIDDVLEYRKLSAQK
>NC_012522.1|ROP_RS06095
MSSYTIPHVIERTPAGERSFDIFSRLLNERIVFLGTEIDDGVANVVMAQLLHLQADSSDQEIGLYINSPGGSTTAMLAIYDTMQFLRPTIATYCMGQAASAAAVLLAAGTEGHRHVLAHSRVLLHQPSTQGNGTISDLALQAAEIMRVRSQTESILSKHTGQTVERLRRDTDRDRIFTAQEAIDYGLADTVVVD
>NC_012522.1|ROP_RS05335
MTSATAGLNLSDSVYERLLRERIIFLGTQVDDDIANKLCAQILLLSAEDPSRDISLYINSPGGSVSAGMAIFDTMQFAECDVATFGMGLAASMGQFLLSAGAKGKRYALPHARIMMHQPSAGIGGTASDIAIMAEQFAHTKREMAELIAEHTGQTVEQITADSDRDRWFTAQQALEYGFVDHVVSRAAQAGGTGQ
>NC_012522.1|ROP_RS06090
MTTAALPDLNYRDLLADRLFRQRTILLTGEVDDAMAERACSELVLLAAADPKRDIVLYINSPGGSVFAGLAIYDTMKLVPNDVVTVAMGFAASMGQVLLCSGTHGKRISLAHSRIMMHQPSAGIGGTAVDIAIQAESLERMKRQSQEILAAETGHPVEQIAEDSDRDRWFTADEARDYGIVDRVVSSFAEIAPHTTAPRIGL
>NC_021899.1|CTRC971_RS02280
MPEGEMMHKLQDVIDRKLLDSRRIFFSEPVTEKSATEAIKKLWYLELTNPGQPIVFVINSPGGSVDAGFAVWDQIKMISSPLTTVVTGLAASMGSVLSLCAVPGRRFATPHARIMIHQPSIGGTITGQATDLDIHAREILKTKARIIDVYVEATGQSREVIEKAIDRDMWMSANEAMEFGLLDGILFSFNDL
>NC_021899.1|CTRC971_RS03790
MTLVPYVVEDTGRGERAMDIYSRLLKDRIVMIGQEITEPLANTVIAQLLFLMSEDPTKDIQIFINSPGGYITAGLAIYDTIRFLGCDVNTYCIGQAASMGALLLSAGTKGKRYALPHSRMMIHQPSGGIIGTSADIQLQAAEILTLKKHLSNILAECTGQSVEKIIEDSERDFFMGAEEAIAYGLIDKVISSAKETKDKSIAS
>NC_016048.1|OBV_RS08895
MSLVPYVVEQTNRGERSYDIFSRLLNDRIVFLGEEVNATTASLVVAQLLYLEAQDPDKEIQLYINSPGGSVTDGMAIYDTMQYVKCDVSTVCVGMCASMGAFLLSSGAKGKRIALPNAEIMIHQPSAGTQGQITDMAIHLKRLEIIKKRMNHIMAGNTGRSVEEITAACERDNFMSAEEAKDFGLIDKIITNH
>NC_015589.1|DESRU_RS05125
MVPIVVEQTNRGERAYDIYSRLLKDRIIFIGGPIEDHIANLVIAQFLFLEAEDPEKDIHLYINSPGGVVTAGMAIYDTMQYIKCPVSTICLGQAASMGSFLLAAGTKGKRYSLPYARIMIHQVLGGVQGQATDIDIHAKEILRIKEVLNERLSHHTGQPLDKIARDTERDFFMSAEAAKEYGIIDEVMPYRK
>NC_015589.1|DESRU_RS19445
MSMVPMVIEQTNRGERSYDIYSRLLNDRIIMLSDTVNDTSASLIIAQMLFLEASDPEKDIHFYINSPGGSITAGFAIYDTMQHIKPDVSTICVGMAASAGSFLLTAGAKGKRFALPNSEILIHQPWMEGGIKGQATDIKIHAEWMQRTKEKLNRLYSELTGQPLERIKRNMERDYYMTAEEAKEYGLIDAVMIKK
>NC_021030.1|AL1_RS11945
MSEFEKYARNHCGISSLKLHDFQSVSAAYVSPTIIEERQLNIATMDVFSRLMMDRIIFLGAPIYDDAANIIQAQLLFLESVDPEKDIQIYINSPGGSVSAGLGIYDTMQLVNSDVATICTGLAASMGAVLLTAGAKGKRSALPHSRVMIHQPLGGAQGQASDIEITAREILKTKRELYEILSVHSGVPVKKIEKDADRDYWLSAREAKDYGLIDEVLSKRDK
>NC_018624.1|B603_RS01175
MPDGEVENKLRDVIERKILDARRVFFSEPVTDKSAAEAIKKLWYLELTNPGQPIVFVINSPGGSVDAGFAVWDQIKMMTSPVTTVVTGLAASMGSVLSLCAAPGRRFATPHSRIMIHQPSIGGPITGQATDLDIHAREILKTKKRIVDVYLEATGQSREVIEKAIDRDTWMTADEAKDFGLLDGILFSFNDL
>NC_018624.1|B603_RS04655
MTLVPYVVEDTGRGERAMDIYSRLLKDRIVMIGQEITEPLANTVIAQLLFLMSEDPKKDIKVFINSPGGYITAGLAIYDTIRFLGCDVNTYCIGQAASMGALLLSAGTKGKRYALPHSRMMIHQPSGGIIGTSADIQLQAAEILTLKKHLANILSECTGQPVEKIIEDSERDFFMGAEDAISYGLIDKVVSSAKDTKDKDTIS
>NC_022439.1|CPE1_RS04425
MTLVPYVVEDTGRGERAMDIYSRLLKDRIVMIGQEITEPLANTVIAQLLFLMSEDPKKDIQIFINSPGGYITAGLAIYDTIRFLGCDVNTYCIGQAASMGALLLSAGTPGKRYALPHSRMMIHQPSGGIIGTSADIQLQAAEILTLKKHLANILSECTGQPVEKIIEDSERDFFMGAEEAISYGLIDKVVTSAKETKDKDSSSS
>NC_022439.1|CPE1_RS01145
MPDGEALRLRDCLEKQILSNRRVFFCEPVTEKSAADAIRKLWYLEMTDPGKPITFVINSPGGSVDAGFAIWDQIKMLTSPVTTVVTGLAASMGSVLSLCAAPGRRFATPHSRIMIHQPSIGGPITGQATDLDIHAREILKTKARIVDVYVEATHQPRDVIEKAIDRDMWMTADEAKDFGLLDGILFSFNDL
>NC_003143.1|YPO_RS16730
MSYSGERDQFAPNMALVPMVVEQTSRGERSYDIFSRLLKERIIFLTGQVEDHMANLITAQMLFLEAENPEKDIFLYINSPGGVITAGMSIYDTMQFIKPDVSTICMGQACSMGAFLLTAGAKGKRFCLPNSRVMIHQPLGGFQGQATDIEIHAKEILKVKSRMNELMAYHTGKSLEEIERDTERDRFLSAEQSVEYGLVDSVFTRRD
>NC_013523.1|STHE_RS07045
MYFYERARPEALIPMVVETTNRGERAYDIYSRLLRDRIIFLGTPVDDQIANAIIAQMIFLEYENPEQDIKLYINSPGGLVYAGLAIYDTMQMIRCDVATYCIGLGASMAAVLLAAGTKGKRFALPNSRILIHQGSSGFRGSVPDIEIQARETINLTTKMTEIMAYHTGQSFERVKRDTERDYFMSAQEAKEYGIVDHVLEPAKLVTATS
>NC_007606.1|SDY_RS01460
MSYSGERDNFAPHMALVPMVIEQTSRGERSFDIYSRLLKERVIFLTGQVEDHMANLIVAQMLFLEAENPEKDIYLYINSPGGVITAGMSIYDTMQFIKPDVSTICMGQAASMGAFLLTAGAKGKRFCLPNSRVMIHQPLGGYQGQATDIEIHAREILKVKGRMNELMALHTGQSLEQIERDTERDRFLSAPEAVEYGLVDSILTHRN
>NC_011059.1|PAES_RS09165
MANINFGFERQAQKMYSGAIEQGIQNSLVPMVIETSGRGERAFDIFSRLLRERIIFLGTPIDEHVASLLMAQLIFLESEDPERDIYIYINSPGGSVSAGLGIYDTMQYIRPEVSTVCVGMAASMGAFLLASGAKDKRASLPHSRIMIHQPSGGAQGQETDILIQAREIEKIRKLLDEILAQHTGQDVQKIRSDSERDRWMNAEEAKAYGIIDQIFDRRPALDKKDA
>NC_013510.1|TCUR_RS07530
MPPIFEQPQPVTSRVTEAAPLLPLGDQLFQQLLRKRIVFLGQQVDDDIANRICAELLLLSAEDGERDIYLYINSPGGSVTAGMAIYDIMQYVPNDVATVGIGLAASMGQFLLCAGAPGKRYALPHARIMMHQPSGGIGGTASDIKIQAEQMLYVKRTLAERIALHTGQTVEQIERDSDRDRWFTAEEAKAYGFVDHVVRSANQVPSEGPVS
>NC_013510.1|TCUR_RS07535
MRVGGTAAPVDNRYIIPSFVERTTYGVKEMNPYNKLFEERIIFLGVQIDDASANDVMAQLLTLESIDPDRDISMYINSPGGSFTAMMAIYDTMQYVRPDIQTVCIGQAASAAAVLLAAGTPGKRAALPNSRILIHQPATEGTYGQSSDIEIQAREIMRIRELLEEIISRHSGQPIEKVRKDIERDKILTAEDAKAYGLVDDVFVSRKRRPAVVSP
>NC_012032.1|CHY400_RS14840
MPSVPVPTIVERTSRGERSWDIFSRLLKERVVLIGEPIDDELASSVIAQLLVLQQQDPERDIWMYINSPGGVIRAGLAIYDTMQLVTPDICTVCVGRAASMATVLLCAGTKGKRFALPHATIHSHPAGGGAEGYAPDVQIAVDEMLRLQRLLREIMAKHSGQPVERLEADFSRDFYMTAPQALEYGLIDAILTPNRS
>NC_012032.1|CHY400_RS07985
MVVESTSRGERAFDIYSRLLKERIVILGTPIDDQIANLIVAQLLFLESEDPDRDIWLYINSPGGSVTAGLGIYDTMHHIRPDVATVCVGMAGSMATPILAGGAKGKRYSLPHSTIHMHPAGGGARGYAPDVEIMARELLRLQQLVRELLAKDTGQPIERIAKDFDRDLFMTPEQAKEYGIIDEILTREDVKK
>NC_007298.1|DARO_RS08860
MNIDNASNWDPQALGLVPMVVEQSGRGERAYDIYSRLLKERVIFLVGPVNDVTANLVVAQLLFLEAENPDKDIYFYINSPGGSVTAGMSIYDTMQFIKPDVSTLCIGQAASMGAFLLNAGAKGKRFALPNSRVMIHQPLGGFQGQASDIAIHAKEILSIRDRLNRIMAEHSGQPLERIEKDTDRDNFLSAAEAAEYGLIDKVLTRRDAA
>NC_014377.1|TOCE_RS08860
MSLVPIVIEQTNRGERAYDIYSRLLKDRIVFIGTPIDDSIASLVIAQLLFLESEDPDKDIYLYINSPGGSVTAGLAIYDTMQYIKPDVSTICIGMAASMGAVLLAGGAPGKRLALPNSRIMIHQPWGGVQGRALDIETHAKEILRLREVLNEILVKHTKQPLERIERDTERDYFMSAVEAKQYGLIDEVIYKRTKAGEKR
>NC_011244.1|BRE_RS03105
MHNLVPTVVEHTGNYERVFDIYSRLLRDRIIFLSGEINDLRGDTVIAQLLFLESEDSKKDIYLYINSPGGSITAGLAIYDTMQYIKPDVRTICIGQAASMAAFLLAGGAVGKRESLSYSRIMIHQPWGGIGGQASDISIQANEIIRLKRLIIDIMSEKIGVSKEKLALDIERDYFMTPEGALNYGIIDSILVRN
>NC_011244.1|BRE_RS03845
MDFKDMNVQTEIQKSLEFALKSRSIVITGEIDKDTSKLFQEKILFLEASDSTKPIFVYIDSEGGDIDAGFAIFNMIRFVRPKVFTIGVGLVASAGALIFLAADSKSRFSLPHARYLLHQPLSGFKGVATDIEIYTNELNKVKSELNDIIAKETGQELNKVEKDTDRDFWLDSESAVKYGLVFQIITTRLELEKFIS
>NC_002620.2|TC_RS00415
MTLVPYVVEDTGRGERAMDIYSRLLKDRIVMIGQEITEPLANTVIAQLLFLMSEDPTKDIQIFINSPGGYITAGLAIYDTIRFLGCDVNTYCIGQAASMGALLLSAGTKGKRYALPHSRMMIHQPSGGIIGTSADIQLQAAEILTLKKHLSNILAECTGQPVEKIIEDSERDFFMGAEEAIAYGLIDKVVSSAKETKDKNIVS
>NC_002620.2|TC_RS03615
MPEGEMMHKLQDIIDRKLLDSRRIFFSEPVTEKSAAEAIKKLWYLELTSPGQPIVFVINSPGGSVDAGFAVWDQIKMISSPVTTVVTGLAASMGSVLSLCAAPGRRFATPHARIMIHQPSIGGTITGQATDLDIHAREILKTKARIIDVYVEATGQSREVIEKAIDRDMWMSANEAMEFGLLDGILFSFNDL
>NC_014225.1|WCW_RS07700
MLKEQTSEHSIPFPELSSLTPYVIEDTGRGERSMDIFSRLLKDRIVFIGQDIDDHVANIVVAQLLFLRMEDPKKDVNIYVNSRGGYITSGLAIYDVLKWLPCPVSTYCIGQASSMGALLLTAGDKGKRYALPNSRIMIHQPSGGVGGTSADIALQAKEILFLKKRMNEILAECTGQTEEKIAKDLERDLFMSPEEAKEYGLIDNIIEKKTGQDDN
>NC_014225.1|WCW_RS07030
MAKSDLNGEHYLKIDDLIDIEILEARRLFLSNQVDNETANEIIRKLWYLELKDPGKPILFVINSPGGSVDSGFAIWDQVQMISSPVTTLVTGLAASMGSVLSLCAAKGKRYVTPQARIMIHQPMIGGVIQGQATDLDIQAREILKTREKLVRIYMDATGKDYETIDRAIDRDTWMSAEEAKEFGLIDAIIDSYKSL
>NC_011027.1|CPAR_RS02090
MVIETSGRGERAFDIFSRLLRERIIFLGSPIDEHVAGLIMAQLIFLESEDPERDIYIYVNSPGGSVSAGLGIYDTMQYIRPDISTVCVGMAASMGAFLLASGTAGKRASLPHSRIMIHQPSGGAQGQETDILIQAREIEKIRHLLEDLLAKHTGQNVKTIREDSERDRWMNATEAKEYGLIDQIFEKRPAPENAG
>NC_007404.1|TBD_RS08395
MLYDFERTAPEPQGLGLVPMVVEQSGRGERAYDIYSRLLKERVIFLVGPVNDATANLIVAQMLFLESENPDKDIYLYINSPGGSVSAGLAIYDTMQFIKPDVSTLCIGQAASMGAFLLTAGAKGKRYCLPNSRVMIHQPLGGFQGQASDIEIHAKEILYLKARLNGMLAKHTGQSLEVIDRDTDRDNFMSAEDSVKYGLVDKVLTSRNEAGN
>NC_016845.1|KPHS_11400
MALVPMVIEQTSRGERSFDIYSRLLKERVIFLTGQVEDHMANLIVAQMLFLEAENPEKDIYLYINSPGGVITAGMSIYDTMQFIKPDVSTICMGQAASMGAFLLTAGAKGKRFCLPNSRVMIHQPLGGYQGQATDIEIHAREILKVKGRMNELMAHHTGQSLEQIERDTERDRFLSAAEAVEYGLVDSILTHRN
>NC_018289.1|MSMEI_RS22845
MRGTGQGLNLVDSVYERLLAERIIFLGSQVDDDIANRLCAQILLLSAEDPTKDIHLYINSPGGSISAGMAIYDTMVLAPCDIATYAMGMAASMGEFLLAAGTKGKRYALPHARILMHQPLGGVTGSAADIAIQAEQFAVIKKEMFRLNAEFTGQPIERIEADSDRDRWFTAQEALEYGFVDHIITSASVNGEGPGAGLDK
>NC_018289.1|MSMEI_RS22840
MSNIHPSLDARLQPQARYILPSFIEHSSFGVKESNPYNKLFEERIIFLGVQVDDASANDIMAQLLVLESLDPDRDITMYINSPGGSFTSLMAIYDTMQYVRADIQTVCLGQAASAAAVLLAAGTPGKRLALPNARVLIHQPALSGVIQGQFSDLEIQAAEIERMRTLMETTLARHTGKDPAQIRKDTDRDKILTAEEAKEYGIIDTVLQYRKLSAQTS
>NC_017249.1|BJ6T_RS02810
MRDMLQLVPMVVEQSARGERSFDIYSRLLRERIIFLNGEVNDAMSGLVCAQLLFLEAENPNRPINLYINSYGGVVTSGLAMYDTMQFIKAPVHTLCMGTARSMGSFLLMAGEPGHRAALPNASLHVHQPLGGFQGQASDILIHANEMQETKRRITRLYAQHCGRTEPEVERTLDRDHFMTAQQGVEWGLIDRVFAEREAA
>NC_017249.1|BJ6T_RS22825
MRDPVETYMNLVPMVVEQTNRGERAYDIFSRLLKERIIFLTGPVEDGMSTLVVAQLLFLEAENPKKEISMYINSPGGVVTSGLAIYDTMQFIRPPVSTLCTGQAASMGSLLLAAGEKDMRFSLPNARIMVHQPSGGFQGQATDIMLHAQEILNLKKRLNEIYVKHTGQTYKTIEDALERDKFLTANDAKEFGLVDKVIDKRAEEPAAKPQ
>NC_013799.1|HTH_RS03860
MSKVIDQLVPIVIEQTPRGERAYDIYSRLLQDRIVLLGYPIDDHVANLIVAQLLFLEAQDPEKDIYMYINSPGGSVTAGMAIYDTMQYIKPDVVTICIGQAASMGAVLLAAGAPGKRYALPHSRIMIHQPLGGITGQATDIIIHAEEIKRIKHMLNEILSKHTGQPLERIERDVERDYFMSSEEAREYGIVDRVIAKRQ
>NC_016610.1|BFO_RS06545
MKNEFKKYATQHLGMSATALESYMNVSSSYISPTIIEERQLNVAQMDVFSRLMMDRIIFLGTQIDDYTANVIQAQLLYLDSSDPGKDISIYINSPGGSVYAGLGIYDTMQFIGSQVTTICTGIAASMASVLLVAGEKGKRYCLPHSRVLIHQPLSGVQGQASDMEIAVREVLRVKDELYRIISEHSGKPYEVISRDSDRDYWMNAQEAQEYGMVDEIMKRK
>NC_021807.1|L897_RS01715
MIPVVIEQTSRGERSYDIYSRLLKDRIIMLTGPVEDNMANSVIAQLLFLDAQDNTKDIYLYVNTPGGSVSAGLAIVDTMNFIKADVQTIVMGMAASMGTVIASSGTKGKRFMLPNAEYMIHQPMGGTGGGTQQTDMAIAAEHLLKTRHRLEKILAQNAGKTIKQIHKDAERDYWMSAEETLAYGFIDEIMENNELK
>NC_017223.1|BPTD_RS08945
MQRFTDFYAAMHGGSSVTPTGLGYIPMVIEQSGRGERAYDIYSRLLRERLIFLVGPVNDNTANLVVAQLLFLESENPDKDISFYINSPGGSVYAGMAIYDTMQFIKPDVSTLCTGLAASMGAFLLAAGKKGKRFTLPNSRIMIHQPSGGAQGQASDIQIQAREILDLRERLNRILAENTGQPVERIAVDTERDNFMSAEDAVSYGLVDKVLTSRAQT
>NC_012034.1|ATHE_RS03530
MSALVPIVIEQTNRGERAYDIYSRLLKDRIVILSGEITDDIASLIVAQLLFLEAEDPDKDIYLYINSPGGSVTAGFAIYDTMQYIKPDVSTICVGLAASMGAFLLAAGAKGKRFALPNSEIMIHQPLGGVRGQATDIKIHAEWILKIKNRINKILSERTGQPIEVIERDTDRDFFMTAEEALKYGIIDKVIERRP
>NC_003888.3|SCO2619
MRRPGAVVRRAGGYVTNLMPSAAGEPSIGGGLGDQVYNRLLGERIIFLGQPVDDDIANKITAQLLLLASDPDKDIFLYINSPGGSITAGMAIYDTMQYIKNDVVTIAMGLAASMGQFLLSAGTPGKRFALPNAEILIHQPSAGLAGSASDIKIHAERLLHTKRRMAELTSQHTGQTIEQITRDSDRDRWFDAFEAKEYGLIDDVIATAAGMPGGGGTGA
>NC_003888.3|SCO1238
MTRPSARHVLPEFTERTSAGTRTSDPYSKLLQERIVFLGTPVDETSANDVTAQLMYLEHQAPDRDIELYVNSPGGSFTAMTAIYDTMRYVACDVATTCLGQAGPSAAVLLAAGTPGKRAALPGARVVLHQPALTEPVRGQAGDLAVHAAELVRVRARLEEILVRHTGRTPGQVAADLERDTVLDARQAREYGLVDRIVPGRRTPPASSGAR
>NC_003888.3|SCO7281
MSPFTAGPAPARTPRAEEGDTPATRFDDRLAEQLLDQRIVLLGTQVDEVSANRVCAQLLILSAQDPRTDISLYVNSPGGSVHAGLAIYDTMRLIPNDVSTLAMGFAASMGQFLLSVGTAGKRYALPNARIMMHQPSAGIGGTTADIEIQADNLDFTKRTIERITAEHTGQSPETISRDGDRDRWFTAEEAREYGMVDQVVQSLADVRPAATRRRMGL
>NC_003888.3|SCO2618
MNDFPGSGLYDRVNAAQDMRAASQGRYTGPQAESRYVIPRFVERTSQGVREYDPYAKLFEERVIFLGVQIDDASANDVMAQLLCLESMDPDRDISVYINSPGGSFTALTAIYDTMQYVKPDVQTVCMGQAASAAAVLLAAGTPGKRMALPNARVLIHQPYSETGRGQVSDLEIAANEILRMRSQLEEMLAKHSTTPVEKIREDIERDKILTAEDALSYGLIDQIITTRKMDNSSLR
>NC_003888.3|SCO7280
MGSYTIPNVVERTPQGERSYDVFSRLLSERIIFLGTEIDDGVANVVIAQLLHLESSAPESEIAVYINSPGGSFTSLMAIYDTMTFVQAPISTFCVGQAASTAAVLLAGGDPGRRFVLEHARVLLGQPASGGRQGTVSDLALQAKEMVRIRSQVEEVLARHTHHDVATLRADMDRDKVFTAQEAVAYGLADEVLARRLTRV
>NC_017545.1|LMOG_RS12775
MNLIPTVIEQTSRGERAYDIYSRLLKDRIIMLGSAIDDNVANSIVSQLLFLDAQDPEKDIFLYINSPGGSISAGMAIYDTMNFVKADVQTIGMGMAASMGSFLLTAGANGKRFALPNAEIMIHQPLGGAQGQATEIEIAARHILKIKERMNTIMAEKTGQPYEVIARDTDRDNFMTAQEAKDYGLIDDIIINKSGLKG
>NC_017545.1|LMOG_RS05810
MAENTKNENITNILTQKLIDTRTVLIYGEINQELAEDVSKQLLLLESISNDPITIFINSQGGHVEAGDTIHDMIKFIKPTVKVVGTGWVASAGITIYLAAEKENRFSLPNTRYMIHQPAGGVQGQSTEIEIEAKEIIRMRERINRLIAEATGQSYEQISKDTDRNFWLSVNEAKDYGIVNEIIENRDGLK
>NZ_CP027798.1|C7M65_RS12590
MREKMMLVPMVVEQTSRGERSFDIYSRLLRDRIVFLNGEVNDDVAEMLCAQLLFLEAENPEKPIHLYINSPGGVITSGLAIYDTMQYIRAPVHTLCMGTARSMGSFLLMAGESGHRMALPNASLHVHQPLGGFQGQASDILIHAEEMKRTKDTVIRLYAQHCGLSYEEVERVLDRDRFMTADEAAAWGLIDRVLRAR
>NZ_CP027798.1|C7M65_RS17755
MSYSGERDQFAPNMALVPMVVEQTSRGERSYDIYSRLLKERIIFLTGQVEDHMANLIVAQMLFLEAESPEKDIYLYINSPGGVITAGMSIYDTMKFIKPDVSTICMGQACSMGSFLLTAGAKGKRFCLPNSRVMIHQPLGGYQGQATDIEIHAREILKVKARMNELMAEHTGQPLEQIERDTERDRFMTADEAVEYGLVDGILTHRS
>NC_017501.1|NMV_RS05385
MSFDNYLVPTVIEQSGRGERAFDIYSRLLKERIVFLVGPVTDESANLVVAQLLFLESENPDKDIFFYINSPGGSVTAGMSIYDTMNFIKPDVSTLCLGQAASMGAFLLSAGEKGKRFALPNSRIMIHQPLISGGLGGQASDIEIHARELLKIKEKLNRLMAKHCGRDLADLERDTDRDNFMSAEEAKEYGLIDQILENRASLQF
>NC_007899.1|CF_RS00475
MTLVPYVVEDTGRGERAMDIYSRLLKDRIVMIGQEITEPLANTVIAQLLFLMSEDPQKDIKVFINSPGGYITAGLAIYDTIRFLGCDVNTYCIGQAASMGALLLSAGTKGKRYALPHSRMMIHQPSGGIIGTSADIQLQAAEILTLKKHLANILSECTGQPVEKIIEDSERDFFMGAEDAISYGLIDKVVSSAKDTKDKDTIS
>NC_007899.1|CF_RS03905
MPDGEVENKLQDVIDRKILDTRRVFFSEPVTDKSAADAIKKLWYLELTNPGQPIVFVINSPGGSVDAGFAVWDQIKMMTSPVTTVVTGLAASMGSVLSLCAAPGRRFATPHSRIMIHQPSIGGPITGQATDLDIHAREILKTKKRIVDVYVEATGQPREVIEKAIDRDMWMTADEAKDFGLLDGILFSFNDL
>NC_014414.1|PB2503_RS00650
MNTLVPMVIEQTSRGERSFDIYSRLLKERIIFLSGQVHDQVSTLIVAQLLFLEADNPKKDIAFYINSPGGSVTAGLAMYDTMRYIRPQISTMCVGLAASMGSLLLTAGDKGMRFSLPNSRIMVHQPSAGFQGQASDIERHARDIIQTKKRLNEIYVEHTGQDYETIERTLDRDTFMTPEDALDFGLIDQVLEKRAVASGDEG
>NC_007795.1|SAOUHSC_00790
MNLIPTVIETTNRGERAYDIYSRLLKDRIIMLGSQIDDNVANSIVSQLLFLQAQDSEKDIYLYINSPGGSVTAGFAIYDTIQHIKPDVQTICIGMAASMGSFLLAAGAKGKRFALPNAEVMIHQPLGGAQGQATEIEIAANHILKTREKLNRILSERTGQSIEKIQKDTDRDNFLTAEEAKEYGLIDEVMVPETK
>NC_013894.1|THAL_RS02895
MKEILNQLVPIVIEQTPRGERAYDIYSRLLQDRIVLLGYPIDDHVANLIVAQLLFLEAQDPEKDIYMYINSPGGSVTAGMAIYDTMQYIKPDVVTICIGQAASMAAVLLAAGAKGKRYSLPHSRIMIHQPMGGISGQATDIIIHAEEIKRIKHMLNEIIAKHTGQPLSKVEQDVERDYFMSAYEAMEYGIVDKVIEKRE
>NC_001318.1|BB_RS03835
MTGKEDNDACVLHDKSLKLVLKSRSIVIAGEITKDVSRLFQEKILLLEALDFKKPIFVYIDSEGGDIDAGFAIFNMIRFVKPKVFTVGVGLVASAAALIFLAAKLENRFSLPFARYLLHQPLSGFKGVATDIEIYTNELNKVKKELNNIISKETGQKISKIEKDTDRDFWLDSSAAKKYGLVFEVVETKYQLEEFISA
>NC_001318.1|BB_RS03085
MHNLIPTVIENTGNYERVFDIYSRLLRERIIFLSGEINDPKADTVIAQLLFLESEDSSKDIYLYLNSPGGSITAGLAIYDTMQYIKPDVRTICIGQAASMGAFLLAGGAKGKRESLTYSRIMIHQPWGGISGQASDINIQANEILRLKKLIIDIMSNQIGVDKEKLALDMERDYFMTSSDALKYGLIDSILVRE
>NC_010803.1|CLIM_RS02085
MANINFGFDHHARKLYSGAIEEGIRNTLVPMVIETSGRGERAFDIFSRLLRERIIFLGSGIDEHVAGLVMAQLIFLESEDPERDIFIYINSPGGSVSAGLGIYDTMQYIRPDIATVCVGMAASMGAFLLASGTKGKRASLPHSRIMIHQPSGGAQGQETDIIIQAREIEKIRKLLEELLAKHTGRDVQQIREDSERDRWMNAAEALEYGIIDQVFEKRPAPEKVD
>NC_014960.1|ANT_RS09440
MRITNGIASEFSPAVTSGISDLNALLLRNRIIYLGTAIDDKVANNIVAQLLFLSNEDREAPIQMYINSPGGQVYAGLAIYDAMQIIPNPISTLAVGVTASFGTVLLAAGTKGMRYALPNATIHMHQPLGGAQGQATEIEIQAKEILRLKARLNQILAAHTGQTVETIQRDTERDRYMDAHQAMEYGLVDHIMEVPAFKRLPGL
>NC_014960.1|ANT_RS08330
MSIPDFRSVIPMVIESSARGERAYDIYSLLLKERIVFVGTPIDDQIANLIVAQLLFLSREDPEKDIQMYINCPGGLIYAGMAIYDTMQMIPNRISTVAVGVTASFGTVLLAAGSKGQRYALPHATIHMHQPLGGAQGQASDIEIQAREILRLKSQLNQILSQCTGQPMDVIERDTERDFYMDSYQAVEYGLVDKVLEPPTK
>CP002835.1|Geoth_0438
MNLIPTVIEQTSRGERAYDIYSRLLKDRIIILGSPIDDQVANSIVSQLLFLAAEDPEKDISLYINSPGGSITAGLAIYDTMQFIKPDVSTICIGMAASMGAFLLAAGAKGKRFALPNSEIMIHQPLGGAQGQATEIEIAAKRILFLRDKLNRILSENTGQPIDVIERDTDRDNFMTAQKAQEYGIIDRVLTRVDEK
>NC_021224.2|LBP_RS02860
MYPVPTVIEQSSRGERAYDIYSRLLKDRIIMLSGPIEDNMANAIIAQLLFLDAQDSGKDIYLYINSPGGVVTAGLAIYDTMNFIKSDVQTIVMGMAASMASVLASSGTKGKRFALPNSEILIHQPSGGAQGQQTEIEIVAEEILKTRKKINQILADNSGQSVEKLNHDTERDNYLSAQEAKDYGLIDDIMENNKLK
>NC_015185.1|DESTER_RS00050
MEEILNQFVPIVIEQTGRGERAYDIYSRLLKDRIIMLGTPIDDHVANLIVAQLLFLEAEDPEKDIYLYINSPGGVVTAGLAIYDTMQYIKPDVVTICLGQAASMGAVLLAAGAKGKRFALPHARIMIHQPLGGFQGQATDIEIHAKEILRLKKMLNEILSKHTGQSLRKIEKDTERDYFMSAEEAQKYGLIDKVLTRRGE
>NC_014923.1|MESCI_RS22165
MKNPVETYMNLVPMVVEQTNRGERAYDIFSRLLKERIIFITGPVEDGMATLVCAQLLFLEAENPKKEINLYINSPGGVVTSGMAIYDTMQFIKPAVSTLCIGQAASMGSLLLTAGHKDMRFATPNARIMVHQPSGGFQGQASDIERHALDIIKLKRRLNEVYVKHTGKSYEEIEKTLDRDHFMTADEAKDFGLIDKVISSREAAEGALA
>NC_014923.1|MESCI_RS20395
MSGVASLVPMVIEQSSRGERAFDIFSRLLRERIIFINGEINDDISALVCAQLLSLESDNPDKEISLYINSPGGVVTSGFAIYDTMQYISCPVSTVCMGFAASMGSFLLMAGTPGRRISLPNATILLHQPLGGFQGQASDIQRHAERIGRTKRHMTELYAQHCGRTYEEVERTLDRDHFMTAREAQAWGIVDHVFDTRKKAA
>NZ_CP015941.1|A9E85_RS09075
MPGYSDNIIRNASGLIPMVIEQTSRGERSYDIYSRLLKERIIFLLGEVEDHMANLVVAQLLFLESENPEKDISLYINSPGGVVTAGLAIYDTMQFIKPDVSTLCIGQAASAAALLLCAGAEGKRFCLPNSRVMIHQPLGGYRGQATDIEIHARETLAVRERLNNIMAKHTKKTPDQIMRDTERDNFMSATQAMEYGLIDKVLYDRQVAGHSTDL
>NC_016894.1|AWO_RS11285
MLTSKTTQSLISNNLVPMVVEQTGHGERSYDLFSRLLKERIIFLNGEINENVSSIIVGQLIFLAADNAEKDIQIYINSPGGSVTAGMAIYDTMNFVSCDVSTICVGLAASMGAFLLAAGEKGKRFSLPNSEIMIHQPLGGAQGQSTDVEIYAKRLIKTREKLNSILSERTGQPLETIAKDTDRDNFMDPDEAKLYGLIDEIIVSR
>NC_002491.1|CPJ_RS04390
MTLVPYVVEDTGRGERAMDIYSRLLKDRIVMIGQEITEPLANTVIAQLLFLMSEDPKKDIQIFINSPGGYITAGLAIYDTIRFLGCDVNTYCIGQAASMGALLLSAGTKGKRHALPHSRMMIHQPSGGIIGTSADIQLQAAEILTLKKHLANILSECTGQPVEKIIEDSERDFFMGAEEAISYGLIDKVVTSAKETNKDTSST
>NC_002491.1|CPJ_RS02665
MADGEVHKLRDIIEKELLEARRVFFSEPVTEKSASDAIKKLWYLELKDPGKPIVFVINSPGGSVDAGFAVWDQIKMLTSPVTTVVTGLAASMGSVLSLCAAPGRRFATPHSRIMIHQPSIGGPITGQATDLDIHAREILKTKARIIDVYVEATNQPRDIIEKAIDRDMWMTANEAKDFGLLDGILFSFNDL
>NC_008278.1|FRAAL_RS08265
MSNLAVPRLPVPGPELRSPGQGGPAFDDQVFNRLLANRIVFLGSVVEDSIANAICAQLLLLNAEDPTRDIFLYINSPGGSVSAGMAIYDTMQFVENDVATVSLGLAASMGQFLLCAGAPGKRYSLPHARIMMHQPSGGIGGTASDIAIQAEQMLYTKRMMQERIAFHTGQPIEQIERDSDRDRWFTAEEAKDYGFVDHVVQQARQVPSEGPVS
>NC_008278.1|FRAAL_RS08270
MRSDQARQAAGQPQGRYVLPNIIEKTSRGEYGMDPYSKLLKERIVFLGVQIDDVSANDVMAQLLFLESEDPDRDISIYINSPGGSFTSLTAIYDTMQFVRPDISTICMGQAASAAAVLLAAGTPGKRFALENSRILIHQPSAQGEGQSSDIEIQAREILRMRSLLERMLATHTGRKEEDIRKDIERDKIFSADEAKEYGLIDEVIKTRKSSRLATTR
>NC_008278.1|FRAAL_RS18675
MIETSTAHAGPGIGRARGPAAQAGGAATGDDQVFGRLLENRIVFLGAVVEDAVANAISAKLLLLAAEDPTSDIHLYINSPGGSVSAGMAIYDTMQYVGNDVATVALGFAGSMGQFLLCAGAAGKRYALPHARIMMHQPHGGIGGTAADISIQAEQMLYTKRTLQQRIAFHSGQTVEQIEADSDRDRWFTAEEARDYGLVDHVVERADQVPSGVGGAGIGPRRAAGRTGFGPAGSAR
>NC_008278.1|FRAAL_RS18670
MTAARPIHAGGGAPSARHVLPNIVERTSRGEYGMDPYSKLLKERIVFLGVQVDDVSANDVMAQLLFLESEDPDRDISIYINSPGGSFTSLTAIYDTMQFVRPDISTICMGQAASAAAVLLAAGTPGKRFALENSRILIHQPSAQGEGQSSDLEIQAREILRVRALQETLLARHTGRSETEIRRDTERDKIFSAAEAKEYGLVDDVITSRKSTTVRPVTGAA
>NC_009615.1|BDI_RS11975
MEDFRKYATKHLGMSGTALDSYMNISSSYISPTIIEERQLNVAQMDVFSRLMMDRIIFLGTQVDDYTANVIQAQLLYLDSSDPGKDISIYINSPGGSVYAGYGIYDTMQFISSDVSTICTGMAASMASVLLVAGTKGKRFGLKHSRVMIHQPLGGVQGQASDIEITAREILKVKKELYTIISDHSGRPYEEIERDGDRDFWMTAEEAKKYGMIDDVLTRK
>NC_016842.1|TPESAMD_RS02480
MHNLVPYVIEQSGGGERSYDIFSRLLKDRIIFVDGEITDAVADLVVAQLLFLESQNPDKDISLYINSPGGAVTAGLAVYDTMQHICPEVQTICLGQASSMAAVLLAGGAPGKRFALPSSRVMIHQPWGGVQGQASDVCIQAQEILRLKTLTIAYFALHTGQSEEQVREDMERDFFLSAEQACSYGIVDTVMKRRKHAQV
>NC_016842.1|TPESAMD_RS05150
MRCDATQEKRAHSESGESVFFQKFLETRQILLSGEISKDLAEGIVRQLFVLESLSVSKPIYMYVDSPGGDVDAGYAIFDVIRFVKTPVYTIGMGLVASAGVLVLLAAKKDCRFGLRNSRYLIHQPLSGMRGVATDIEIHARELEKTRSKLNALIASETGVSLDKVAQDTNRDYWLDASQALEYGLISNLIEKRADLPKK
>NC_009614.1|BVU_RS02275
MDDFRKFATKHLGMNSMVLDDVIKSQGYLNPYILEERQLNVTQLDVFSRLMMDRIIFLGTQIDDYTANTLQAQLLYLDSVESGKDISIYINSPGGSVYAGLGIYDTMQFINSDVATICTGMAASMAAVLLVAGTEGKRSALTHSRVMIHQPMGGAQGQASDIEITAREIQKLKKELYTIIADHSHTDFDKVWADSDRDYWMTAQEAKEYGMIDEVLSRKPAAL
>NZ_LS992663.1|TM2540_RS02605
MSYIPVVIEQTSRGERAYDIYSRLLKERIIFVCSTVEDHMANLIVAQLLFLEAENPKKDIYMYINSPGGVVTAGLAIYDTMQFIKPKVATLCIGQACSMGSLLLCGGEHGMRYSLPHSRIMIHQPSGGYKGQATDIEIHARETLKIKKLLNELYSKHTEQALKHIEKSMERDNFMSPGEAKKFGLVDNIISSRDAMALLHK
>NC_002932.3|AYT24_RS07020
MANINFGFDHHAKKLYSGAIENSINSQLVPMVIETSGRGERAFDIFSRLLRERIIFLGSPIDEHVAGLIIAQLIFLESEDPERDIYIYINSPGGSVSAGLGIYDTMQYIRPDISTVCVGMAASMGAFLLASGTSGKRASLPHSRIMIHQPSGGAQGQETDILIQAREIEKIRHLLEDLLAKHTGQEVSRIREDSERDRWMSAVEAKEYGLIDQIFEKRPAPKSEE
>NC_019960.1|PREDE_RS05370
MNNDFRKYATRHLGMNGMVIDDVVKAQARYLNPYILEERQLNVTQMDVFSRLMMDRIIFLGTEIDDYTANTLQAQLLYLDSVDNGKDISIYINSPGGSVTAGLGIYDTMQFITSNVATICTGMAASMAAVLLVAGAEGKRSALPHGRVMIHQPLGGVQGQASDIEIEAREIQKFKKELYTIISNHSHQTYEKVWQDSDRNYWMTAEEAKEYGMIDTVLARKQ
>NC_017079.1|CLDAP_RS03505
MIDPMNIIPMVIDSSGRGERAYDIYSLLLKERIVFLGTPINDQVANLIVAQLLYLNGEDPNQPINMYINSPGGSIYAGLAIYDTMQMISAPVATYAVGVTASMATVLLAAGTKGKRYALPHATIHMHPASSGAQGYTEDMRIAVREQERVQTQLFHLVGKHSGHTWKEIEEEFTRDRYMNAIEAKKFGLVDHVLGSTDDIVVVTKEGRIAFAHELPEFTNGAG
>NC_015164.1|BACSA_RS15470
MDDFRKYAVKHLGMSSMVLDDVIKSQSYLNPYILEERQLNVTQLDVFSRLMMDRIIFLGTQIDDYTANTLQAQLLYLDSVDSGKDISIYINSPGGSVYAGLGIYDTMQFIGSDVATICTGMAASMAAVLLVAGKEGKRSALTHSRVMIHQPMGGAQGQASDIEITAREIQKLKKELYTIIAEHSHTDFDKVWADSDRDYWMTAQEAKEYGMIDEVLSRKSAL
>NC_016932.2|CP316_RS08105
MSDQIRMAQGSTGLNLSDSVYERLLRERIIFLGTQVDDEIANKLCAQILLLSAEDPNRDISLYINSPGGSVTAGMAIYDTMKYSPCDIATYGMGLAASMGQFLLSGGTKGKRYALPHARIMMHQPSAGVGGTAADIAIQAEQFAQTKREMAELIAEHTGQTFEQITKDSDRDRWFTAAQAKEYGIVDHVIASAQGPLSN
>NC_016932.2|CP316_RS08100
MTTSGMQMPSARYVLPSFIEHSTYGTKETNPYAKLFEERIIFLGTQVDDTSANDIMAQLLVLEGLDPDRDITMYINSPGGSFTSLMAIYDTMQYVRPDVRTVCLGQAASAAAVLLAAGAPGKRACLPNSRVLIHQPATQGTQGQVSDLEIQAKEIERMRTLMEQTLSRHTGRTPEQVRIDTDRDKILTAQEAVEYGIIDQVFDYRKLNG
>NC_000918.1|AQ_RS05255
MNHKEILDQLVPIVIEQTPRGERAYDIYSRLLQDRIVLLGSPIDDHVANLIVAQLLFLESQDPDKDIYLYINSPGGSVTAGLAIYDTMQYIKPDVVTICMGQAASMGAILLAAGAPGKRYALPHSRIMIHQPLGGIQGQATDIIIHAEEIKRIKEMLIDILAKHTGQPKDKIANDIERDYFMSPYEAKDYGLIDKVIEKRE
>NC_012438.1|SULAZ_RS01845
MDKILNQLVPIVIEQTPRGERAYDIYSRLLKDRIILLGTPIDDHVANLIVAQLLFLEAEDPEKDIYMYINSPGGVVTAGFAIYDTMNYIKPDVVTICIGQAASMGAFLLSAGAKGKRYSLPNARIMIHQPLGGFQGQATDIEIHAREILRLKRMLNEYLAKHTGQPIEKIEADTERDYFMSAEEAKEYGLIDKVIYKRGENV
>NZ_LR134352.1|EL493_RS11315
MTSYTIPNVVSQHRGGERITDIYSHLLSERIVYLGTPIDSGVANALIAQLLHLESDSPGQPISLYINCEGGDLSAMLAVYDTMRFIKAPVHTTCVGQAIAVGAVLLAGGAPGHRAMLPHTRIVLHQPATRGQGTIPDLILQADEIVRMRAAIEAILSRHTGQTPETLRRDTDRDRVFTADTAPEYGLVDMVLHERE
>NZ_LR134352.1|EL493_RS11320
MAHDDKTPMFSWRVREQLFGRRILVLDGPLDDDNGTLLITQLLTLAAQSPEAPISLWIHSPGGSVPSMLAIRDVMRLVPCEVSTLALGLACSAGQFLLSSGTPGRRFALPHARILMHQGSAGIGGSAVEVEVQADDLRYTVDTVLGLIAADTGQPFDRIYEDSLHDRWFTAAQAKEYGFVDHIVESFDQVVPNRHRIGITA
>NZ_LR134352.1|EL493_RS11475
MTAATAGLNLSDSVYERLLRERIIFLGTQVDDDIANKLCAQILLLSAEDPTKDISLYINSPGGSVTAGMAIYDTMQFAECDIKTVAMGLAASMGQFLLTAGTKGKRFALPHTRIMMHQPSAGIGGSAADIAIMAEQFAHTKRELNELQSLHTGKSVEQVTEDADRDRWFTAKEALEYGFIDHVVTHANQAK
>NZ_LR134352.1|EL493_RS11480
MANLFDPRAGHGGSAAGLPQARYILPQFTEQTSFGVKTSDPYNKLFEERIIFLGNQVDDVSANDIMAQLLVLESQDPDRDITMYINSPGGSFTALMAIYDTMQYVRPDVVTVCLGQAASAAAVLLAAGAPGKRAALPNARILIHQPSSGGVQGQVSDLEIAAAEIERMRRLMEVTIARHTGKSEEQVRKDTDRDKILTAEEAKDYGIVDQVFDYRKLSGQK
>NC_007514.1|CAG_RS02075
MANINFGFEHHAKKLYSGAIEQGISNSLVPMVIETSGRGERAFDIFSRLLRERIIFLGTGIDEHVAGLIMAQLIFLESEDPERDIYIYINSPGGSVSAGLGIYDTMQYIRPEISTVCVGMAASMGAFLLASGNKGKRASLPHSRIMIHQPSGGAQGQETDIVIQAREIEKIRRLLEELLAKHTGQPVEKVREDSERDRWMNPQEALEYGLIDAIFEKRPTPEKKD
>NC_009767.1|RCAS_RS07550
MVVESTNRGERAYDIYSRLLKERVILLGTPIEDQIANLIVAQLLFLEHEDPDRDIWLYINSPGGSITAGLAIYDTMQVIRPDVATVCVGMAGSMATPILAGGAKGKRYSLPHSTIHMHPAGGGARGYAPDVEIMARELLREQQLIRELLAKDTGQPLERIARDFDRDLFMDPQQAKEYGIIDEILTREDLPAASERR
>NC_009767.1|RCAS_RS17570
MPYVPVPTIVERTPRGERSWDLFSRLLQERIILLGTPIDDEVASLIVAQLLYLQHTDPDRDIWFYINSPGGSVRDGLAIYDTMKLISPDVCTVCIGRAGSMATILLAGGARGKRYALPNATIHFHPAGGGAEGYAPDMERIVRELLRIQELGNSLLARDTGRTVEEITRDFSRDRFMTAQEAREYGFIDAILESKKLPASTPA
>NC_004342.2|LA_RS10655
MSVIPYVIEQTSRGERSYDIFSRLLKDRIIFLGNAINDDYANVITAQLLFLEAENPERDIYLYLNSPGGYVSSGLAIYDTMQYIKPDVRTLCLGQASSMAALLLAGGAAGKRSALPNARIMMHQPMGGATGQASDIEIQAREVLKLKEILNSIYHKHTGKTVEQIQKDTERNFYMTADEAKNYGIIDTVIQIDRKQTE
>NC_004342.2|LA_RS08045
MPETEKIAEVFEELTGSKISKNFLDHRKIFLWGPVTDESSKDLVGKLLYLEMKDPGKKITFYINSPGGVVTSGMTVFDTIKMISSPVHTVCMGMAASMGSVLLAAGTKGERSIWPNGKVMIHQPSIGGQIVAPATDLKIHAEEILKTKTKLNQILADACGHPISKLEEDTDRDYYMDAEEAIKYGIVDKLATKIDFN
>NC_013656.1|LLKF_RS03375
MGYLVPTVIEQSSRGERAYDIYSRLLKDRIIMLTGPVEDGMANSIIAQLLFLDAQDNTKDIYLYVNTPGGSVSAGLAIVDTMNFIKSDVQTIVMGMAASMGTIIASSGTKGKRFMLPNAEYLIHQPMGGTGQGTQQTDMAIVAEQLLKTRKRLEQILADNSNRSLEQIHKDAERDHWMDAKETLEYGFIDEIMENNSLK
>NC_014494.1|SPAP_RS03585
MIPVVIEQTSRGERSYDIYSRLLKDRIIMLTGPVEDNMANSVIAQLLFLDAQDSTKDIYLYVNTPGGSVSAGLAIVDTMNFIKADVQTIVMGMAASMGTVIASSGAKGKRFMLPNAEYMIHQPMGGTGGGTQQTDMAIAAEHLLKTRNTLEKILAENSGQSMEKVHADAERDNWMSAQETLEYGFIDEIMANNSLN
>NC_009706.1|CKL_RS16300
MSLVPVVVEQTNRGERSYDIYSRLLKDRIVMLSEEVNDVTASLIVAQLLFLEAENPDKDIYFYINSPGGSITAGMAIYDTMQYIKSDVSTICIGMAASMGAFLLAAGEKGKRFALPNSEIMIHQPLGGFQGQATDIGIHADRILRIKKKLNAIISERTGQSIEKVEKDTERDNFMTAEEAKEYGLIDEVFTKKK
>NC_007512.1|PLUT_RS02000
MVPMVIETSGRGERAFDIFSRLLRERIIFLGSGIDEHVAGLIMAQLIFLESEDPERDIYIYVNSPGGSVSAGLGIYDTMQYIRPDVSTVCVGMAASMGAFLLASGAKGKRASLPHSRIMIHQPSGGAQGQESDIIIQAREIEKIRRLLEEILASHTGKDVQQVREDSERDRWMNAEEALDYGIIDQVFAKRPAPEKKD
>NC_010554.1|PMI_RS00555
MSFNDTQEQFAPNMALVPMVIEQTSRGERSYDIYSRLLKERIIFLTGQVEDHMANLIVAQMLFLEAENPEKDINLYINSPGGVITAGMSIYDTMQYIKADVSTICMGQACSMGAFLLSAGAKGKRICLPNSRVMIHQPLGGYQGQATDIQIHAQEILKVKSRMNELMAQHTGKSIEEIERDTERDRFLSANEALEYGLVDKVYTQRS
>NC_017150.1|APA42C_RS10430
MYTDTEHAEKAMTGIFPRNAIKMDDEPETPAAPEKAEEKTAGAPHGELEHKLFKQRKVLIFGGIDDKIARDVTGRLLALAGESDQPIDVYVNSPGGHVESGDTIHDMIRFVDSIAPINMIGTGWVASAGALIFAAGHKDRRFCLPNTRFLLHQPMGGVRGPATDIDIEAREIIKMRERLNRIFAKETGHSYEKVAKDTDRNYWMSAKEAIDYGLVTKIISKLSDLH
>NC_017150.1|APA42C_RS07975
MSGMRDRDPVEIFSNALVPMVVEQTSRGERAFDIYSRLLQERIIFLTGPVYDQVASLISAQLLYLESVNPNKEISFYINSPGGVVSAGLAIYDTMQYIRSPVSTVCIGQAASMGSLLLAGGEKGRRFALPNARVMVHQPSGGAQGQASDIEIQAREILIIRQKLNEIYREHTGRTLEEIEQKLERDTYMSAQEAQSFGIVDEVISHHKATETGKKDKSHP
>NZ_CM000753.1|BTHUR0008_RS12510
MNAIPYVVEQTKLGERSYDIYSRLLKDRIIIIGSEINDQVASSVVAQLLFLEAEDAEKDIFLYINSPGGSTTAGFAILDTMNLIKPDVQTLCMGFAASFGALLLLSGAKGKRFALPNSEIMIHQPLGGAQGQATEIEITAKRILKLKHDINKMIAEKTGQPIERVAHDTERDYFMTAEEAKEYGIVDDVVTKK
>NZ_CM000753.1|BTHUR0008_RS24875
MNLIPTVIEQTNRGERAYDIYSRLLKDRIIMLGSAIDDNVANSIVSQLLFLESQDPEKDIHIYINSPGGSITAGMAIYDTMQFIKPQVSTICIGMAASMGAFLLAAGEKGKRYALPNSEVMIHQPLGGAQGQATEIEIAAKRILFLREKLNQILADRTGQPLEVLQRDTDRDNFMTAEKALEYGLIDKIFTNR
>NC_015381.1|BGLA_RS10150
MLANDKEQDGAAQPAPGQPGAFLEEKAFRARAVLVFGTITDALASETVRRLLALDAESAAPIDMIVSSPGGHLESGDAIHDVVRFIDAPVNMIGTGWVGSAATHLYLGAARARRFCLPQTRFLIHQPSGGASGQASDIAIQAQEIVKARERIAAVIARECGQPLARVLEDIERDRWMPAQEALRYGLVARVVERRAELADR
>NC_015381.1|BGLA_RS11905
MINRAELLDTLASHAPQDFETKALGLVPIVVETSGRGERSYDIYSRLLKERIVFMVGEVNDQTANLVVAQLLFLESENPDKDISLYINSPGGSVSAGLAIYDTMQFIKPDVSTLCMGLAASMGAFLLSSGAKGKRYALPNARVMIHQPLGGARGQASDIEIQAREILYLRERLNKILADNTGQDVERIARDTDRDNFMSSDDAKAYGLIDHVTAKRP
>NC_014393.1|CLOCEL_RS07880
MALVPMVVEQTNRGERSYDIYSRLLKDRIVFLGEEVNDASASVVVAQLLFLESEDPDKDISLYINSPGGSITAGMAIYDTMNYIKPDVATICIGMAASMGAFLLAAGAKGKRFALPNSEIMIHQPLGGFKGQATDIGIHAERILLMKKKLNSILSERTGQPLEVIEKDTERDNFMTADKAKDYGLIDEVIAKHK
>NC_014153.1|TINT_RS08325
MSATDIQNLGLVPMVIEQSGRGERAYDIYSRLLRERVIFLVGPINDQMANLVVAQLLFLESENPDKDISLYINSPGGSVSAGMAIFDTMQFIKPDVSTLCTGIAASMGAFLMAAGAKGKRYSLPNSRIMIHQPSGGAQGQATDIEIQAREILYLRERLNGILAERTGQTLEKIGIDTERDFFMSAEEAKDYGLIDEVISKRS
>NC_012659.1|BAA_RS26760
MNLIPTVIEQTNRGERAYDIYSRLLKDRIIMLGSAIDDNVANSIVSQLLFLESQDPEKDIHIYINSPGGSITAGMAIYDTMQFIKPQVSTICIGMAASMGAFLLAAGEKGKRYALPNSEAMIHQPLGGAQGQATEIEIAAKRILFLREKLNQILADRTGQPLEVLQRDTDRDNFMTAEKALEYGLIDKIFTNR
>NC_012659.1|BAA_RS14260
MNAIPYVVEQTKLGERSYDIYSRLLKDRIVIIGSEINDQVASSVVAQLLFLEAEDAEKDIFLYINSPGGSTTAGFAILDTMNLIKPDVQTLCMGFAASFGALLLLSGAKGKRFALPNSEIMIHQPLGGAQGQATEIEITAKRILKLKHDINKMIAEKTGQPIERVAHDTERDYFMTAEEAKAYGIVDDVVTKK
>NC_014330.1|BP951000_RS06325
MTIPYVIEQTSRGERSYDIYSRLLKDRIIFLGGEINDDVANVVIAQLLFLESADPEKDISLYINSPGGVVTAALGMYDTMQYVKPDVATLCVGQAASAGALLLAGGASGKRFATVNSRIMIHQPSGGSRGMVTDMEIQLRETIRLKAILNDIFVKHTGQELKKLEADMDRDYFMSAEEAKEYGIIDKVFSSRE
>NC_011060.1|PPHA_RS11770
MYSGAIEQGITNSLVPMVIETSGRGERAFDIFSRLLRERIIFLGSGIDEHVAGLIMAQLIFLESEDPERDIYIYVNSPGGSVSAGLGIYDTMQYIRPEVSTVCVGMAASMGAFLLASGAKGKRASLPHSRIMIHQPSGGAQGQESDIVIQAREIEKIRTLLEELLAKHTGKDVKQIREDSERDRWMNAPEALDYGIIDAIFEKRPAPEKKD
>CP002623.1|RLO149_c015830
MKDPIETYMNLVPMVVEQTSRGERAYDIFSRLLKERIIFLNGPVHDGMSSLIVAQLLHLEADNPAKEISMYINSPGGVVTSGLSIYDTMQYIKPKVSTLVIGQAASMGSLLLTAGEAGMRFSLPNSRIMVHQPSGGYQGQATDIMIHAAETQKLKDRLNEIYVKHTGQTLKKVENALERDNFMSPEEAKDFGLIDEIVENRSKDDAET
