# Supplementary material for: The essential M. tuberculosis Clp protease is functionally asymmetric in vivo
Source: Sci Adv. 2022 May 4;8(18):eabn7943. doi: 10.1126/sciadv.abn7943 (PMC9067928; doi:10.1126/sciadv.abn7943)
Supplement: Supplementary file 3 — Data S1 to S3 [file sciadv.abn7943_data_s1_to_s3.zip › sciadv.abn7943_data_s3.dnd]

(
(
(
(
(
(
(
(
(
(
(
(
(
(
(
RVBD2460c_clpP2:0.03857,

Mycolicibacterium smegmatis MC2 155 - WP_003896046.1:0.03620)

:0.03181,
Rhodococcus opacus B4 - WP_012688316.1:0.06499)

:0.04746,
Corynebacterium pseudotuberculosis 316 - WP_013242459.1:0.11152)

:0.00592,
Nocardia asteroides strain NCTC11293 - WP_019045765.1:0.10141)

:0.06484,
(
Thermomonospora curvata DSM 43183 - WP_086014600.1:0.15698,

Streptomyces coelicolor A3_2_ - NP_626854.1:0.16395)

:0.01242)
:0.02202,
(
Frankia alni ACN14a - WP_173402736.1:0.09124,

Frankia alni ACN14a - WP_011605395.1:0.09770)

:0.07543)
:0.01972,
Streptomyces coelicolor A3_2_ - NP_625526.1:0.26375)

:0.01337,
(
(
Rhodococcus opacus B4 - WP_012688453.1:0.16419,

Streptomyces coelicolor A3_2_ - NP_631336.1:0.18633)

:0.01959,
Nocardia asteroides strain NCTC11293 - WP_019045734.1:0.21792)

:0.04840)
:0.01241,
Bifidobacterium breve BR3 - WP_003829035.1:0.23985)

:0.04010,
(
(
(
(
(
(
(
RVBD2461c_clpP:0.06285,

Mycolicibacterium smegmatis MC2 155 - WP_014878099.1:0.05715)

:0.09498,
(
(
Rhodococcus opacus B4 - WP_011594411.1:0.08758,

Nocardia asteroides strain NCTC11293 - WP_030202569.1:0.07996)

:0.01681,
Corynebacterium pseudotuberculosis 316 - WP_013242460.1:0.11471)

:0.03271)
:0.04533,
(
Thermomonospora curvata DSM 43183 - WP_041441225.1:0.15121,

(
Frankia alni ACN14a - WP_011603085.1:0.13580,

Frankia alni ACN14a - WP_041939476.1:0.15528)

:0.01131)
:0.04271)
:0.01956,
(
(
Rhodococcus opacus B4 - WP_005568279.1:0.22335,

Streptomyces coelicolor A3_2_ - NP_631337.1:0.20240)

:0.02109,
Nocardia asteroides strain NCTC11293 - WP_019045735.1:0.31082)

:0.01953)
:0.01552,
Bifidobacterium breve BR3 - WP_003833421.1:0.24904)

:0.01937,
Streptomyces coelicolor A3_2_ - NP_626855.1:0.21650)

:0.03831,
(
(
(
(
Treponema pallidum subsp. pallidum str. Nichols - WP_014342706.1:0.00000,

Treponema pallidum subsp. pertenue str. SamoaD - WP_014342706.1:0.00000)

:0.25701,
(
Borrelia recurrentis A1 - WP_012538494.1:0.12252,

Borreliella burgdorferi B31 - WP_002657518.1:0.13258)

:0.15345)
:0.04086,
(
(
Pseudomonas aeruginosa PAO1 - NP_252016.1:0.25186,

(
Listeria monocytogenes J0161 - WP_003721539.1:0.23142,

Acetobacter pasteurianus IFO 3283-01-42C - WP_014457301.1:0.24753)

:0.00742)
:0.02097,
Burkholderia gladioli BSR3 chromosome 1 - WP_013698018.1:0.30379)

:0.02889)
:0.05267,
(
(
(
(
(
(
Chlamydia trachomatis A2497 - WP_009871785.1:0.00000,

Chlamydia trachomatis RC-J/971 - WP_009871785.1:0.00000)

:0.01583,
Chlamydia_muridarum_Nigg - WP_010231304.1:0.01021)

:0.04860,
(
Chlamydia_psittaci_WC - WP_006342903.1:0.01901,

Chlamydia felis Fe/C-56 - WP_041468010.1:0.01745)

:0.04255)
:0.01923,
(
Chlamydia pecorum PV3056/3 - WP_021756433.1:0.05648,

Chlamydia pneumoniae J138 - WP_010883158.1:0.05347)

:0.02494)
:0.11269,
Waddlia chondrophila WSU 86-1044 - WP_013182515.1:0.17792)

:0.10278,
Leptospira interrogans serovar Lai str. 56601 chromosome I - WP_001115288.1:0.27077)

:0.03212)
:0.03555)
:0.01647)
:0.00824,
(
(
(
Porphyromonas gingivalis TDC60 - WP_010956008.1:0.09677,

(
Tannerella forsythia 92A2 - WP_014224855.1:0.10725,

Parabacteroides distasonis ATCC 8503 - WP_005853931.1:0.08366)

:0.00957)
:0.03149,
(
(
Phocaeicola vulgatus ATCC 8482 - WP_005840217.1:0.02426,

Phocaeicola salanitronis DSM 18170 - WP_013618967.1:0.02078)

:0.06228,
Prevotella dentalis DSM 3688 chromosome 1 - WP_005844845.1:0.08186)

:0.05938)
:0.04448,
Alistipes shahii WAL 8301 - WP_015547554.1:0.14960)

:0.09589)
:0.01122,
(
(
Oscillibacter valericigenes Sjm18-20 - WP_014117799.1:0.20910,

(
(
(
Desulfotomaculum ruminis DSM 2154 - WP_013843810.1:0.16298,

(
Clostridium kluyveri DSM 555 - WP_012103684.1:0.08277,

Clostridium cellulovorans 743B - WP_010077478.1:0.08218)

:0.03290)
:0.00653,
Caldicellulosiruptor bescii DSM 6725 - WP_013430845.1:0.12155)

:0.01433,
(
(
(
(
Listeria monocytogenes J0161 - WP_003722600.1:0.12019,

Staphylococcus aureus subsp. aureus NCTC 8325 - YP_499347.1:0.10545)

:0.00770,
(
Parageobacillus thermoglucosidasius C56-YS93 - AEH46475.1:0.07880,

(
Bacillus thuringiensis serovar berliner ATCC 10792 - WP_001049162.1:0.00198,

Bacillus anthracis str. A0248 - WP_001049158.1:0.00320)

:0.07923)
:0.01339)
:0.03712,
(
Bacillus thuringiensis serovar berliner ATCC 10792 - WP_000991612.1:0.00296,

Bacillus anthracis str. A0248 - WP_000991625.1:0.00740)

:0.16211)
:0.00916,
Acetobacterium woodii DSM 1030 - WP_052307086.1:0.20711)

:0.00500)
:0.00791)
:0.00914,
(
(
(
Streptococcus pyogenes HSC5 - WP_002985850.1:0.05069,

Streptococcus pneumoniae AP200 - WP_000613477.1:0.04625)

:0.01876,
Lactococcus lactis subsp. lactis KF147 - WP_003129593.1:0.07818)

:0.09501,
Lactiplantibacillus plantarum subsp. plantarum P-8 - WP_003641041.1:0.11162)

:0.09704)
:0.01070)
:0.00398,
(
(
Chloroherpeton thalassium ATCC 35110 - WP_012499254.1:0.09114,

(
Prosthecochloris aestuarii DSM 271 - WP_012506382.1:0.07581,

(
(
Chlorobaculum parvum NCIB 8327 - WP_232203949.1:0.02600,

Chlorobaculum tepidum TLS - WP_010933217.1:0.03554)

:0.02584,
(
(
Chlorobium limicola DSM 245 - WP_012465379.1:0.05046,

(
Pelodictyon luteolum DSM 273 - WP_203415250.1:0.02337,

Pelodictyon phaeoclathratiforme BU-1 - WP_190274050.1:0.03723)

:0.01193)
:0.00532,
Chlorobium chlorochromatii CaD3 - WP_011361435.1:0.05299)

:0.01102)
:0.01176)
:0.00987)
:0.13074,
(
(
(
(
(
Chloroflexus aggregans DSM 9485 - WP_012615948.1:0.02304,

Chloroflexus aurantiacus Y-400-fl - WP_012258672.1:0.03337)

:0.13352,
Roseiflexus castenholzii DSM 13941 - WP_012121878.1:0.16986)

:0.04035,
(
(
Chloroflexus aggregans DSM 9485 - WP_198133536.1:0.00334,

Chloroflexus aurantiacus Y-400-fl - WP_179944200.1:0.00187)

:0.04473,
Roseiflexus castenholzii DSM 13941 - WP_232280238.1:0.05944)

:0.10536)
:0.03868,
(
(
Anaerolinea thermophila UNI-1 - WP_049784876.1:0.21838,

Anaerolinea thermophila UNI-1 - WP_013560066.1:0.14977)

:0.02487,
Caldilinea aerophila DSM 14535 - WP_014431974.1:0.25117)

:0.03006)
:0.02241,
Sphaerobacter thermophilus DSM 20745 chromosome 1 - WP_012871875.1:0.21704)

:0.01355)
:0.00741)
:0.00342,
(
(
(
(
(
Pandoraea apista strain DSM 16535 - WP_048629640.1:0.11268,

Burkholderia gladioli BSR3 chromosome 1 - WP_013698348.1:0.11773)

:0.02768,
(
(
Dechloromonas aromatica RCB - WP_011287469.1:0.10715,

Thiobacillus denitrificans ATCC 25259 - WP_011312189.1:0.11295)

:0.01582,
(
Bordetella pertussis CS - WP_003812508.1:0.11224,

Thiomonas_intermedia_K12 - WP_013123281.1:0.09073)

:0.02465)
:0.00284)
:0.01270,
Neisseria meningitidis 8013 - WP_002217054.1:0.14716)

:0.02230,
(
(
(
Pseudomonas aeruginosa PAO1 - NP_250492.1:0.15122,

(
(
Yersinia pestis CO92 - WP_002208642.1:0.06181,

(
(
Shigella dysenteriae Sd197 - WP_000122253.1:0.01542,

Klebsiella pneumoniae subsp. pneumoniae HS11286 - YP_005225440.1:-0.00511)

:0.03037,
Serratia marcescens strain KS10 - WP_015376845.1:0.04420)

:0.00622)
:0.00995,
Proteus mirabilis HI4320 - WP_004245088.1:0.07105)

:0.08065)
:0.00521,
Legionella pneumophila strain C9_S - WP_010947585.1:0.15748)

:0.00504,
Rickettsia typhi isolate TM2540 - WP_011190958.1:0.18900)

:0.01771)
:0.00651,
(
(
(
(
Methylorubrum extorquens CM4 - WP_003600395.1:0.13391,

(
(
Bradyrhizobium japonicum USDA 6 - WP_014494833.1:0.10751,

Mesorhizobium ciceri biovar biserrulae WSM1271 - WP_013532191.1:0.11259)

:0.01992,
Roseobacter litoralis Och 149 - AEI93578.1:0.13686)

:0.00671)
:0.02147,
Parvularcula bermudensis HTCC2503 - WP_202944414.1:0.16577)

:0.00968,
Acetobacter pasteurianus IFO 3283-01-42C - WP_014456951.1:0.17939)

:0.01060,
(
(
Bradyrhizobium japonicum USDA 6 - WP_014490772.1:0.12643,

Serratia marcescens strain KS10 - WP_015377556.1:0.10200)

:0.04504,
Mesorhizobium ciceri biovar biserrulae WSM1271 - WP_013531838.1:0.16069)

:0.06596)
:0.03360)
:0.01384)
:0.00277,
(
(
(
(
Treponema pallidum subsp. pallidum str. Nichols - WP_095214063.1:0.00000,

Treponema pallidum subsp. pertenue str. SamoaD - WP_095214063.1:0.00000)

:0.19329,
(
Borrelia recurrentis A1 - WP_025400847.1:0.07003,

Borreliella burgdorferi B31 - WP_002658123.1:0.06399)

:0.12887)
:0.02206,
(
(
(
(
Chlamydia trachomatis A2497 - WP_009872081.1:0.00000,

Chlamydia trachomatis RC-J/971 - WP_009872081.1:0.00000)

:0.01003,
Chlamydia_muridarum_Nigg - WP_010229313.1:0.00967)

:0.01763,
(
(
Chlamydia_psittaci_WC - WP_006343578.1:0.00222,

Chlamydia felis Fe/C-56 - WP_011457651.1:0.00270)

:0.02602,
(
Chlamydia pecorum PV3056/3 - WP_013712290.1:0.01772,

Chlamydia pneumoniae J138 - WP_010883482.1:0.01676)

:0.00846)
:0.00515)
:0.13530,
Waddlia chondrophila WSU 86-1044 - WP_013182649.1:0.17884)

:0.07403)
:0.00589,
(
Leptospira interrogans serovar Lai str. 56601 chromosome I - WP_000111455.1:0.18422,

Brachyspira pilosicoli 95/1000 - WP_041747916.1:0.17330)

:0.01917)
:0.00324,
(
(
(
(
(
Thermovibrio ammonificans HB-1 - WP_013536896.1:0.03265,

Desulfurobacterium thermolithotrophum DSM 11699 - WP_013637631.1:0.03235)

:0.03074,
Sulfurihydrogenibium azorense Az-Fu1 - WP_012674787.1:0.06676)

:0.02093,
(
(
Hydrogenobacter thermophilus TK-6 - WP_012963410.1:0.05212,

Thermocrinis albus DSM 14484 - WP_012991621.1:0.05843)

:0.02170,
Aquifex aeolicus VF5 - WP_010880859.1:0.07629)

:0.03515)
:0.02843,
Desulfotomaculum ruminis DSM 2154 - WP_187290643.1:0.13313)

:0.00203,
Thermosediminibacter oceani DSM 16646 - WP_013276523.1:0.13168)

:0.02840);
